# Supplementary material for: Microbial signatures in human periodontal disease: a metatranscriptome meta-analysis
Source: Front Microbiol. 2024 Apr 9;15:1383404. doi: 10.3389/fmicb.2024.1383404 (PMC11041396; doi:10.3389/fmicb.2024.1383404)
Supplement: Supplementary file 1 [file Data_Sheet_1.zip]

Archive with 6 entries (6 files):
- Supplementary_Figure_S1.docx
- Supplementary_Table_S1.docx
- Supplementary_Table_S2.xlsx
- Supplementary_Table_S3.csv
- Supplementary_Table_S4.csv
- Supplementary_Table_S5.docx
