# Supplementary material for: Microbial signatures in human periodontal disease: a metatranscriptome meta-analysis
Source: Front Microbiol. 2024 Apr 9;15:1383404. doi: 10.3389/fmicb.2024.1383404 (PMC11041396; doi:10.3389/fmicb.2024.1383404)
Supplement: Supplementary file 1 [file Data_Sheet_1.zip › Supplementary_Table_S2.xlsx]

## Sheet: in
Species	metadata	value	coef	stderr	N	N.not.0	pval	qval
Filifactor.alocis	Condition	Periodontitis	4.34651	0.439484	54	47	4.59869e-23	2.50629e-20
Treponema.denticola	Condition	Periodontitis	4.1297	0.504527	54	44	2.71643e-16	7.40228e-14
Tannerella.forsythia	Condition	Periodontitis	2.82574	0.393367	54	54	6.79661e-13	1.23472e-10
Prevotella.intermedia	Condition	Periodontitis	3.34402	0.478349	54	51	2.73386e-12	3.72489e-10
Prevotella.multiformis	Condition	Periodontitis	2.87751	0.455757	54	48	2.72476e-10	2.55106e-08
Treponema.putidum	Condition	Periodontitis	4.12677	0.654109	54	38	2.80851e-10	2.55106e-08
Porphyromonas.gingivalis	Condition	Periodontitis	3.59336	0.572105	54	53	3.36527e-10	2.6201e-08
Prevotella.oris	Condition	Periodontitis	2.22522	0.357378	54	54	4.76903e-10	3.2489e-08
Campylobacter.rectus	Condition	Periodontitis	2.82578	0.467356	54	48	1.48211e-09	8.97498e-08
Prevotella.fusca	Condition	Periodontitis	2.83294	0.510422	54	49	2.85344e-08	1.55513e-06
Desulfobulbus.oralis	Condition	Periodontitis	3.59335	0.657961	54	48	4.72547e-08	2.34126e-06
Olsenella.uli	Condition	Periodontitis	2.77169	0.51143	54	49	5.97717e-08	2.71463e-06
Streptococcus.periodonticum	Condition	Periodontitis	2.07405	0.384271	54	51	6.76245e-08	2.83503e-06
Prevotella.jejuni	Condition	Periodontitis	2.18239	0.406947	54	52	8.19278e-08	3.18933e-06
Hoylesella.enoeca	Condition	Periodontitis	2.09612	0.394441	54	50	1.07157e-07	3.89338e-06
Limosilactobacillus.oris	Condition	Periodontitis	4.93895	0.950908	54	28	2.059e-07	7.01347e-06
Porphyromonas.somerae	Condition	Periodontitis	3.02671	0.605554	54	42	5.78542e-07	1.85474e-05
Parvimonas.micra	Condition	Periodontitis	2.02278	0.407572	54	52	6.94085e-07	2.10154e-05
Bacteroides.heparinolyticus	Condition	Periodontitis	2.62034	0.53214	54	41	8.47256e-07	2.43029e-05
Bacteroides.zoogleoformans	Condition	Periodontitis	3.24512	0.661471	54	42	9.29908e-07	2.534e-05
Prevotella.histicola	Condition	Periodontitis	1.84208	0.377438	54	49	1.05831e-06	2.74655e-05
Prevotella.denticola	Condition	Periodontitis	2.45213	0.515041	54	53	1.92598e-06	4.77119e-05
Treponema.parvum	Condition	Periodontitis	3.81888	0.807646	54	37	2.26283e-06	5.36191e-05
Hoylesella.buccalis	Condition	Periodontitis	1.75205	0.374473	54	46	2.88691e-06	6.55569e-05
Treponema.socranskii	Condition	Periodontitis	1.57057	0.346854	54	49	5.95338e-06	0.000129784
Pyramidobacter.piscolens	Condition	Periodontitis	2.96243	0.712926	54	39	3.24851e-05	0.000680938
Fusobacterium.mortiferum	Condition	Periodontitis	1.8916	0.481145	54	36	8.44319e-05	0.00170427
Porphyromonas.crevioricanis	Condition	Periodontitis	2.7014	0.695633	54	33	0.000103018	0.00200518
Cutibacterium.granulosum	Condition	Periodontitis	-1.76442	0.456616	54	52	0.000111489	0.00209522
Streptococcus.cristatus	Condition	Periodontitis	-1.27401	0.332189	54	54	0.00012547	0.00227937
Streptococcus.anginosus	Condition	Periodontitis	1.42199	0.372068	54	54	0.000132443	0.00232844
Ralstonia.insidiosa	Condition	Periodontitis	-2.40378	0.631259	54	39	0.000140147	0.00238688
Delftia.lacustris	Condition	Periodontitis	-2.16278	0.580063	54	37	0.000192608	0.00318095
Eikenella.exigua	Condition	Periodontitis	1.66151	0.447921	54	46	0.00020777	0.00333043
Fusobacterium.gastrosuis	Condition	Periodontitis	1.72314	0.477978	54	42	0.000312071	0.00483318
Parascardovia.denticolens	Condition	Periodontitis	2.96188	0.82294	54	36	0.000319256	0.00483318
Ralstonia.wenshanensis	Condition	Periodontitis	-2.59858	0.723896	54	28	0.000331029	0.00487597
Fusobacterium.necrophorum	Condition	Periodontitis	2.39733	0.671801	54	41	0.000359019	0.00514909
Prevotella.dentalis	Condition	Periodontitis	1.51487	0.441442	54	47	0.000599973	0.00838424
Brevundimonas.albigilva	Condition	Periodontitis	-1.69323	0.497241	54	34	0.000661046	0.00900675
Aminipila.luticellarii	Condition	Periodontitis	1.98183	0.590934	54	36	0.000797323	0.0105986
Pseudoprevotella.muciniphila	Condition	Periodontitis	3.98392	1.20218	54	30	0.000920038	0.0119386
Campylobacter.gracilis	Condition	Periodontitis	1.24822	0.378679	54	53	0.000979848	0.012419
Streptococcus.gordonii	Condition	Periodontitis	-1.1533	0.358458	54	54	0.00129359	0.0160229
Ralstonia.mannitolilytica	Condition	Periodontitis	-2.23873	0.697956	54	28	0.00133872	0.0162134
Thermanaerovibrio.acidaminovorans	Condition	Periodontitis	2.09881	0.677017	54	30	0.0019346	0.0229208
Prevotella.veroralis	Condition	Periodontitis	2.12261	0.692316	54	52	0.00216974	0.0251597
Scardovia.inopinata	Condition	Periodontitis	2.81928	0.923963	54	36	0.00227864	0.0258721
Fusobacterium.canifelinum	Condition	Periodontitis	1.11083	0.366344	54	52	0.00242782	0.0259443
Roseburia.hominis	Condition	Periodontitis	2.93831	0.965598	54	32	0.00234233	0.0259443
Treponema.phagedenis	Condition	Periodontitis	2.60229	0.857944	54	35	0.00241994	0.0259443
Porphyromonas.asaccharolytica	Condition	Periodontitis	1.98045	0.65477	54	39	0.0024892	0.0260887
Comamonas.thiooxydans	Condition	Periodontitis	-1.9709	0.657143	54	37	0.00270696	0.0278357
Dialister.massiliensis	Condition	Periodontitis	1.98454	0.665154	54	32	0.00284903	0.0287125
Schlegelella.aquatica	Condition	Periodontitis	-1.9001	0.63796	54	33	0.00289759	0.0287125
Brevundimonas.pondensis	Condition	Periodontitis	-2.73918	0.936226	54	32	0.00343602	0.0334399
Streptococcus.sobrinus	Condition	Periodontitis	-1.80095	0.619852	54	47	0.00366716	0.0350632
X.Ruminococcus..lactaris	Condition	Periodontitis	2.88187	1.00192	54	30	0.0040231	0.0378033
Corynebacterium.kroppenstedtii	Condition	Periodontitis	1.62605	0.575166	54	40	0.00469723	0.0426665
Leptotrichia.trevisanii	Condition	Periodontitis	1.38503	0.489144	54	51	0.00463252	0.0426665
Actinomyces.naeslundii	Condition	Periodontitis	-1.02086	0.361846	54	54	0.0047836	0.0427387
