# Supplementary material for: Microbial signatures in human periodontal disease: a metatranscriptome meta-analysis
Source: Front Microbiol. 2024 Apr 9;15:1383404. doi: 10.3389/fmicb.2024.1383404 (PMC11041396; doi:10.3389/fmicb.2024.1383404)
Supplement: Supplementary file 1 [file Data_Sheet_1.zip › Supplementary_Table_S3.csv]

Species	Mean rel. abundance healthy	Mean rel. abundance periodontitis
Actinomyces.faecalis	0.0119	0.0123
Actinomyces.gaoshouyii	0.000642	0.00124
Actinomyces.howellii	0.00843	0.00613
Actinomyces.marmotae	0.0013	0.0012
Actinomyces.naeslundii	0.039	0.0137
Actinomyces.oris	0.0613	0.083
Actinomyces.pacaensis	0.000148	0.000422
Actinomyces.procaprae	0.000627	0.000427
Actinomyces.qiguomingii	0.000413	0.000811
Actinomyces.radicidentis	0.00431	0.00429
Actinomyces.respiraculi	0.00145	0.00164
Actinomyces.slackii	0.000748	0.0015
Actinomyces.trachealis	0.000726	0.000633
Actinomyces.viscosus	0.00531	0.00364
Actinomyces.weissii	0.00203	0.00236
Arachnia.propionica	0.00562	0.00372
Campylobacter.gracilis	0.0015	0.00297
Campylobacter.rectus	0.000375	0.00327
Campylobacter.showae	0.00134	0.00241
Capnocytophaga.gingivalis	0.0089	0.0174
Capnocytophaga.sputigena	0.003	0.00296
Desulfobulbus.oralis	0.00154	0.0178
Eikenella.corrodens	0.00113	0.00113
Filifactor.alocis	0.0000478	0.00693
Fusobacterium.canifelinum	0.0027	0.00794
Fusobacterium.hwasookii	0.00306	0.00455
Fusobacterium.nucleatum	0.014	0.0153
Fusobacterium.pseudoperiodonticum	0.000911	0.00183
Gemella.haemolysans	0.00275	0.0042
Gemella.morbillorum	0.00755	0.00619
Gemella.sanguinis	0.00128	0.00207
Granulicatella.adiacens	0.00821	0.0046
Hoylesella.buccalis	0.0000751	0.000238
Hoylesella.enoeca	0.000463	0.00305
Kingella.oralis	0.00409	0.00397
Lachnoanaerobaculum.umeaense	0.00503	0.00488
Lancefieldella.parvula	0.00111	0.00344
Lautropia.mirabilis	0.0146	0.00282
Leptotrichia.trevisanii	0.00163	0.00351
Leptotrichia.wadei	0.00858	0.0109
Mogibacterium.diversum	0.00083	0.00226
Neisseria.sicca	0.00258	0.00128
Olsenella.uli	0.000328	0.00426
Parvimonas.micra	0.0027	0.0236
Porphyromonas.gingivalis	0.00149	0.033
Prevotella.dentalis	0.000186	0.000896
Prevotella.denticola	0.000546	0.0123
Prevotella.histicola	0.000154	0.000505
Prevotella.intermedia	0.000562	0.0222
Prevotella.jejuni	0.000396	0.00444
Prevotella.melaninogenica	0.00218	0.00368
Prevotella.nigrescens	0.0101	0.0105
Prevotella.oris	0.0017	0.0102
Prevotella.veroralis	0.00246	0.00453
Rothia.aeria	0.00616	0.00723
Rothia.dentocariosa	0.0585	0.0544
Schaalia.cardiffensis	0.00183	0.00434
Schaalia.meyeri	0.00356	0.00308
Selenomonas.sputigena	0.00828	0.0101
Streptococcus.anginosus	0.000963	0.00675
Streptococcus.australis	0.00221	0.00497
Streptococcus.cristatus	0.0287	0.0101
Streptococcus.gordonii	0.0338	0.0194
Streptococcus.gwangjuense	0.00932	0.0117
Streptococcus.himalayensis	0.000351	0.000256
Streptococcus.intermedius	0.00433	0.0115
Streptococcus.koreensis	0.00269	0.00375
Streptococcus.lactarius	0.00311	0.00898
Streptococcus.mutans	0.0134	0.0168
Streptococcus.oralis	0.0569	0.0437
Streptococcus.periodonticum	0.000589	0.00737
Streptococcus.pseudopneumoniae	0.00537	0.00588
Streptococcus.thermophilus	0.00231	0.00289
Streptococcus.toyakuensis	0.00978	0.014
Tannerella.forsythia	0.00176	0.039
Treponema.denticola	0.0000928	0.00595
Treponema.putidum	0.00000735	0.00114
Treponema.socranskii	0.000566	0.00151
Veillonella.dispar	0.00189	0.00246
Veillonella.nakazawae	0.00229	0.00265
Veillonella.parvula	0.032	0.0391
Veillonella.rodentium	0.00066	0.000606
