# Supplementary material for: Microbial signatures in human periodontal disease: a metatranscriptome meta-analysis
Source: Front Microbiol. 2024 Apr 9;15:1383404. doi: 10.3389/fmicb.2024.1383404 (PMC11041396; doi:10.3389/fmicb.2024.1383404)
Supplement: Supplementary file 1 [file Data_Sheet_1.zip › Supplementary_Table_S4.csv]

Gene_family	metadata	value	coef	stderr	N	N.not.0	pval	qval	Protein	Origin
UniRef90_C0E5X3	Condition	Periodontitis	-0.307886592724387	0.035880101193761	54	16	9.40645460846733E-18	1.41303761128396E-13	LPXTG-motif cell wall anchor domain protein	Corynebacterium
UniRef90_C7M4E1	Condition	Periodontitis	1.0284593897106	0.171696539842193	54	15	2.09862710739211E-09	1.57627882036221E-05	Small ribosomal subunit protein uS12	Capnocytophaga
UniRef90_G6C0X3	Condition	Periodontitis	1.28329153182111	0.216996709446076	54	22	3.34150420819894E-09	1.67320254051881E-05	Transketolase signature 1 domain-containing	Fusobacterium
UniRef90_UPI0009428330	Condition	Periodontitis	4.84005453049716	0.843132072561088	54	20	9.43611504146985E-09	3.543733003824E-05	NA
UniRef90_T2NCD3	Condition	Periodontitis	4.72241890189433	0.864011021412974	54	23	4.61102050701933E-08	0.000138533500113	Uncharacterized protein	Porphyromonas
UniRef90_D4M9R9	Condition	Periodontitis	3.94325756437763	0.742353895481281	54	21	1.08529926588255E-07	0.000232905222458	Glycine/sarcosine/betaine reductase component B subunits	Fretibacterium
UniRef90_D4S508	Condition	Periodontitis	1.28665138066587	0.241726053860381	54	14	1.0220080668805E-07	0.000232905222458	Secreted protein	Selenomonas
UniRef90_F9PIR7	Condition	Periodontitis	1.04553257969801	0.202856809857002	54	25	2.54930391997415E-07	0.000478695543573	ABC transporter
UniRef90_U2L5Q5	Condition	Periodontitis	3.09743666809211	0.615182036296454	54	28	4.7786864087837E-07	0.000797615858142	Type VI secretion system needle protein Hcp (UniRef90_U2L5Q5)	Prevotella
UniRef90_D4M7A9	Condition	Periodontitis	3.41978362882107	0.691050558992503	54	20	7.47209445337998E-07	0.000981375706599	S-layer homology domain	Fretibacterium
UniRef90_E8JUY6	Condition	Periodontitis	-0.528769470392188	0.106846695309558	54	29	7.4648934968907E-07	0.000981375706599	SPFH/Band 7/PHB domain protein	Streptococcus
UniRef90_M2BDX0	Condition	Periodontitis	3.70113454774346	0.749320516383963	54	22	7.83950770815259E-07	0.000981375706599	obsolete
UniRef90_D4M9R8	Condition	Periodontitis	3.758322169387	0.775230758771563	54	19	1.24709603308476E-06	0.0013381340435	Selenoprotein B
UniRef90_R5M7M5	Condition	Periodontitis	2.96953606823269	0.61151629605082	54	20	1.19767913867197E-06	0.0013381340435	Uncharacterized protein	Prevotella
UniRef90_Q8A499	Condition	Periodontitis	2.11863913254001	0.443484823167726	54	33	1.77706268137015E-06	0.001779669039969	Small ribosomal subunit protein uS13	NA
UniRef90_A0A073IT13	Condition	Periodontitis	3.60235756518373	0.7674546867032	54	24	2.68041664808984E-06	0.002119222046716	Glycine reductase	Synergistes
UniRef90_A0A0E4BFJ4	Condition	Periodontitis	3.65552213886631	0.778259159897405	54	19	2.63945936546115E-06	0.002119222046716	Lipoprotein	Tannerella
UniRef90_A0A3B7DIF2	Condition	Periodontitis	2.33959404693877	0.498302434258039	54	34	2.66438954092731E-06	0.002119222046716	Glycine/sarcosine/betaine reductase complex selenoprotein A (UniRef90_A0A3B7DIF2)	Parvimonas
UniRef90_Q73NG0	Condition	Periodontitis	3.84435888178317	0.814831173748605	54	17	2.38195461013839E-06	0.002119222046716	Uncharacterized protein	Treponema
UniRef90_A0A0E2IUZ9	Condition	Periodontitis	3.24174979929302	0.695672987900625	54	40	3.16400066387834E-06	0.002180619981015	Uncharacterized protein	NA
UniRef90_A0A3A0QCD4	Condition	Periodontitis	3.02011622824821	0.650389023194602	54	23	3.42467250163453E-06	0.002180619981015	obsolete
UniRef90_D4M7S8	Condition	Periodontitis	3.4719738240725	0.748268216696808	54	19	3.48388227561939E-06	0.002180619981015	glycine dehydrogenase (aminomethyl-transferring)	Fretibacterium
UniRef90_D7JD79	Condition	Periodontitis	4.89150777066416	1.05050321943405	54	16	3.21868890952939E-06	0.002180619981015	Heavy-metal binding protein	Bacteroidetes
UniRef90_D7JEM0	Condition	Periodontitis	4.77087553747896	1.02255276286298	54	17	3.07639696758778E-06	0.002180619981015	DNA-binding protein HU-beta	Bacteroidetes
UniRef90_D7NDM7	Condition	Periodontitis	3.1860227376078	0.689450510713771	54	23	3.81702756678053E-06	0.002205361081084	DNA-binding protein HU-beta (NS1) (HU-1)	Prevotella
UniRef90_Q73PN3	Condition	Periodontitis	3.97844248080195	0.860175043148802	54	20	3.74319257160026E-06	0.002205361081084	Elongation factor Tu	Treponema
UniRef90_A0A139QGR0	Condition	Periodontitis	3.42133693401879	0.74453490290655	54	25	4.32194758564966E-06	0.002404603578949	Ferroxidase	Streptococcus
UniRef90_A8SMN0	Condition	Periodontitis	3.42291474775371	0.750367882958042	54	25	5.07534903542172E-06	0.002483343976805	Alkyl hydroperoxide reductase C	Parvimonas
UniRef90_B2RH89	Condition	Periodontitis	4.788995459673	1.05184595007409	54	15	5.29004175594186E-06	0.002483343976805	Uncharacterized protein	Porphyromonas
UniRef90_F9DAK5	Condition	Periodontitis	2.51329651953453	0.549745670897892	54	30	4.83681439306964E-06	0.002483343976805	Small ribosomal subunit protein uS12	Prevotella
UniRef90_R5FPP1	Condition	Periodontitis	2.24300536725728	0.492008629261814	54	28	5.14286036118211E-06	0.002483343976805	Large ribosomal subunit protein bL34	Prevotella
UniRef90_S3JQ41	Condition	Periodontitis	3.3396396062	0.733207692233662	54	21	5.24268672351169E-06	0.002483343976805	obsolete
UniRef90_D4M8T7	Condition	Periodontitis	3.23083327137501	0.712325296965708	54	21	5.74358829113259E-06	0.002614551009376	ABC-type Co2+ transport system	Fretibacterium
UniRef90_G1WD84	Condition	Periodontitis	2.46884101501316	0.545649164634692	54	27	6.05115130084423E-06	0.002626445451309	Large ribosomal subunit protein uL18	Prevotella
UniRef90_G8UHU2	Condition	Periodontitis	3.86155259770318	0.854617675828357	54	15	6.22921345980306E-06	0.002626445451309	Uncharacterized protein	Tannerella
UniRef90_U2LIB9	Condition	Periodontitis	2.53963988182067	0.563057090435363	54	24	6.46907746627795E-06	0.002626445451309	Large ribosomal subunit protein uL15	Prevotella
UniRef90_UPI000C1C7680	Condition	Periodontitis	3.75308342943805	0.831052300340944	54	16	6.30003276731106E-06	0.002626445451309	hypothetical protein	Prevotella
UniRef90_D4M7S7	Condition	Periodontitis	3.99304312906954	0.891553261967869	54	18	7.50818142954087E-06	0.002891997472681	Glycine cleavage system H protein	Fretibacterium
UniRef90_S5ZR48	Condition	Periodontitis	3.59472361623202	0.802092827034769	54	19	7.40576302795367E-06	0.002891997472681	Uncharacterized protein	Treponema
UniRef90_I0TC27	Condition	Periodontitis	2.19194836078568	0.490558432909082	54	30	7.88541115424989E-06	0.002961366158979	DNA-directed RNA polymerase subunit alpha (UniRef90_I0TC27)	Prevotella
UniRef90_A0A2A6E736	Condition	Periodontitis	4.348247273846	0.975997357024019	54	16	8.38214884322307E-06	0.002998015236259	Uncharacterized protein	Tannerella
UniRef90_C3J8F0	Condition	Periodontitis	4.43259477172332	0.994071093255653	54	19	8.23306468040542E-06	0.002998015236259	Uncharacterized protein	Porphyromonas
UniRef90_A6KYJ9	Condition	Periodontitis	2.07695957180916	0.467501778965771	54	32	8.88463404223963E-06	0.003103836571687	Small ribosomal subunit protein uS12	Bacteroidetes
UniRef90_C8PTE1	Condition	Periodontitis	3.37823570192209	0.762973897780972	54	21	9.523388767627E-06	0.003179118801495	34 kDa membrane antigen	Treponema
UniRef90_D4M9R7	Condition	Periodontitis	3.47988912096837	0.785665026010267	54	22	9.45712323773328E-06	0.003179118801495	Selenoprotein B
UniRef90_A0A2A6EBH5	Condition	Periodontitis	3.71690843305023	0.842941131997413	54	17	1.03632539913039E-05	0.003384278292551	Uncharacterized protein	Tannerella
UniRef90_A0A1V5I6Y9	Condition	Periodontitis	4.05776762778724	0.925523406606384	54	23	1.16362010156176E-05	0.003588004742987	Glycine/sarcosine/betaine reductase complex component A	Synergistes
UniRef90_A7G9R9	Condition	Periodontitis	2.92666958743654	0.666612670780561	54	20	1.13163168382108E-05	0.003588004742987	Uncharacterized protein	Clostridium
UniRef90_C8PMN6	Condition	Periodontitis	2.92018790611027	0.666247683271145	54	23	1.17036501402171E-05	0.003588004742987	Flagellin	Treponema
UniRef90_G5SRK6	Condition	Periodontitis	3.44188875330114	0.787404268130894	54	25	1.23574731186464E-05	0.003712679223766	Uncharacterized protein	Paraprevotella
UniRef90_B2RL46	Condition	Periodontitis	3.61603700313793	0.83054098609924	54	20	1.33777448362458E-05	0.00394040162608	Large ribosomal subunit protein bL12	Porphyromonas
UniRef90_A6KYI5	Condition	Periodontitis	1.87506073596172	0.432577595282754	54	33	1.46010220622997E-05	0.00421801064269	Large ribosomal subunit protein uL14	Bacteroidetes
UniRef90_F0F638	Condition	Periodontitis	2.44348936577288	0.564937359626904	54	26	1.5236625068388E-05	0.004238603366247	Glyceraldehyde-3-phosphate dehydrogenase	Prevotella
UniRef90_Q7M7G8	Condition	Periodontitis	3.75207921555672	0.86715895244786	54	16	1.51246995031024E-05	0.004238603366247	Uncharacterized protein	Porphyromonas
UniRef90_D4M779	Condition	Periodontitis	3.37640146346617	0.78430704367535	54	21	1.67024555379632E-05	0.004561896128932	Prepilin-type N-terminal cleavage/methylation domain	Fretibacterium
UniRef90_A0A0B4S0X3	Condition	Periodontitis	3.08528380009246	0.720203820131551	54	24	1.83642433838791E-05	0.004926208287726	Single-stranded DNA-binding protein	Parvimonas
UniRef90_D7JFK2	Condition	Periodontitis	5.70684983167988	1.33440925404844	54	15	1.8969577857878E-05	0.00499931576458	Acyl carrier protein	Bacteroidetes
UniRef90_A0A0A0X218	Condition	Periodontitis	3.22652270322149	0.755385922484227	54	17	1.94287376376601E-05	0.005032043048154	obsolete
UniRef90_D9RTJ2	Condition	Periodontitis	2.98306923636317	0.699574673454679	54	23	2.00693011122052E-05	0.005109848157755	obsolete
UniRef90_F0H660	Condition	Periodontitis	1.91146820442823	0.449231058682726	54	32	2.09069710413778E-05	0.005148598671862	Large ribosomal subunit protein uL2	Prevotella
UniRef90_Q7M7E2	Condition	Periodontitis	6.84974293217419	1.60959832469879	54	14	2.08526036175242E-05	0.005148598671862	Uncharacterized protein	Porphyromonas
UniRef90_D7JCY7	Condition	Periodontitis	3.95539273337208	0.933803732738778	54	17	2.27753657860555E-05	0.005518250723196	Flavodoxin	Bacteroidetes
UniRef90_A0A0B4S0P1	Condition	Periodontitis	2.47381060180183	0.587648951492322	54	26	2.55739252385407E-05	0.006097960395768	Small ribosomal subunit protein uS14	Parvimonas
UniRef90_B2RL49	Condition	Periodontitis	3.97007871096939	0.945123022753921	54	16	2.66214847614424E-05	0.00624856162635	Large ribosomal subunit protein uL11	Porphyromonas
UniRef90_A0A1H9JXP7	Condition	Periodontitis	2.09944827302366	0.500808427867638	54	28	2.76361574241896E-05	0.006386928566557	Elongation factor Tu	Prevotella
UniRef90_A0A0Y2EE40	Condition	Periodontitis	1.24860133490799	0.299340891929358	54	16	3.03041509198612E-05	0.006772725740271	obsolete
UniRef90_D6LIF4	Condition	Periodontitis	3.62205813786053	0.86890695444311	54	20	3.06580582038638E-05	0.006772725740271	Uncharacterized protein	Fusobacterium
UniRef90_U2J131	Condition	Periodontitis	1.86489754759504	0.447079359557957	54	28	3.02880445729442E-05	0.006772725740271	obsolete
UniRef90_A0A0E9FDV8	Condition	Periodontitis	2.80488537850507	0.674223808367969	54	20	3.18011382719178E-05	0.00692343042204	obsolete
UniRef90_F5TD07	Condition	Periodontitis	2.81779073363749	0.67931193898803	54	23	3.35382027256727E-05	0.007197298304929	Uncharacterized protein	Parvimonas
UniRef90_E9S3J1	Condition	Periodontitis	4.34780329135331	1.05324878688974	54	16	3.65943747729393E-05	0.007742545039987	Ferredoxin	Treponema
UniRef90_F9PPY8	Condition	Periodontitis	2.84713495039999	0.691141948976182	54	35	3.79753382280744E-05	0.007923132373085	Uncharacterized protein	Parvimonas
UniRef90_A0A174XW16	Condition	Periodontitis	3.0175248214662	0.733274866510065	54	21	3.86953435576654E-05	0.007962759601688	obsolete
UniRef90_A0A2L1GQL4	Condition	Periodontitis	3.18227186293374	0.774019911747562	54	18	3.9334116430368E-05	0.007984825635365	Cobalt ABC transporter substrate-bindng protein	Desulfobulbus
UniRef90_A0A133YAZ9	Condition	Periodontitis	2.20741748557962	0.538169630128371	54	27	4.10102362289143E-05	0.008072169309089	Enolase	Bacteroidales
UniRef90_A0A1B1IC24	Condition	Periodontitis	2.51686066506746	0.613919948490754	54	23	4.13764503261801E-05	0.008072169309089	Large ribosomal subunit protein bL33	Prevotella
UniRef90_Q2FW88	Condition	Periodontitis	2.70731745820607	0.660111486889876	54	15	4.10829545886262E-05	0.008072169309089	Uncharacterized protein	Staphylococcus
UniRef90_F8N9K1	Condition	Periodontitis	3.88905384170023	0.954794118562442	54	22	4.63744002412844E-05	0.008818180258539	Small ribosomal subunit protein uS11	Hallella
UniRef90_I0TC32	Condition	Periodontitis	2.31300505442581	0.567635575835836	54	27	4.60526508199133E-05	0.008818180258539	Large ribosomal subunit protein uL22	Prevotella
UniRef90_F8NA49	Condition	Periodontitis	2.4887135683493	0.612006019066698	54	25	4.77274647839308E-05	0.008962024699803	Large ribosomal subunit protein uL1	Hallella
UniRef90_A6LEG7	Condition	Periodontitis	2.64041805991214	0.652470238686374	54	28	5.19220586920031E-05	0.009629298341621	Small ribosomal subunit protein uS11	Parabacteroides
UniRef90_A0A133YVT7	Condition	Periodontitis	2.68373454827175	0.665498993547294	54	24	5.51478507466524E-05	0.010102817242881	Elongation factor G	Tissierellia
UniRef90_A0A1R4DRG0	Condition	Periodontitis	4.38247581468424	1.08870123923604	54	14	5.68745857246937E-05	0.010293614780197	Ferredoxin	Porphyromonas
UniRef90_D4M7S9	Condition	Periodontitis	2.70561498413942	0.673873716025328	54	19	5.94413013245401E-05	0.010382874749968	glycine dehydrogenase	Fretibacterium
UniRef90_D5EUX1	Condition	Periodontitis	2.08170023926958	0.518405862874039	54	23	5.92997670710858E-05	0.010382874749968	Large ribosomal subunit protein uL1	Prevotella
UniRef90_Q7MTN5	Condition	Periodontitis	2.54377748405409	0.633256883328647	54	23	5.89498112132631E-05	0.010382874749968	Translation initiation factor IF-1	Porphyromonas
UniRef90_X8K161	Condition	Periodontitis	1.97664744628187	0.493744507706232	54	28	6.244358232183E-05	0.010781925214236	obsolete
UniRef90_A0A1I0N4C6	Condition	Periodontitis	3.37600255904155	0.845601474697041	54	15	6.54003390584141E-05	0.01116413515154	Uncharacterized protein	Chitinophaga
UniRef90_A0A133YSU6	Condition	Periodontitis	2.87065464320039	0.721176641631053	54	23	6.87660435011814E-05	0.011437339773551	Small ribosomal subunit protein uS3	Tissierellia
UniRef90_A0A133YZG7	Condition	Periodontitis	3.80671652730983	0.956767187211429	54	23	6.92849100914054E-05	0.011437339773551	Formate acetyltransferase	Tissierellia
UniRef90_G1VBM2	Condition	Periodontitis	2.11246106416867	0.530590432335001	54	28	6.85277601446692E-05	0.011437339773551	Small ribosomal subunit protein uS9	Prevotella
UniRef90_A0A0B4S0Z3	Condition	Periodontitis	2.14587314013758	0.540593713149433	54	31	7.20312134563012E-05	0.011634977296135	Beta-aspartyl-peptidase	Parvimonas
UniRef90_W6P0L2	Condition	Periodontitis	4.87012531323539	1.22663919911289	54	17	7.17822639547127E-05	0.011634977296135	Uncharacterized protein	Bacteroides
UniRef90_C8PNT4	Condition	Periodontitis	4.44677195913188	1.12321483257878	54	18	7.52742140021067E-05	0.011714995656099	Chemotaxis protein CheX	Treponema
UniRef90_C8PNW3	Condition	Periodontitis	3.79872479204508	0.958464086785356	54	20	7.39065496818302E-05	0.011714995656099	Flavodoxin	Treponema
UniRef90_H1HN81	Condition	Periodontitis	1.61558068858682	0.408202603222209	54	33	7.56460244069751E-05	0.011714995656099	Small ribosomal subunit protein uS14	Prevotella
UniRef90_U1Q5E5	Condition	Periodontitis	-2.64868819787236	0.668784291738867	54	17	7.48079769911756E-05	0.011714995656099	Uncharacterized protein	Actinobaculum
UniRef90_C8PMN5	Condition	Periodontitis	2.6807855257125	0.679285882660151	54	20	7.93098223627276E-05	0.012024488223704	Uncharacterized protein	Treponema
UniRef90_D4M840	Condition	Periodontitis	3.07266751352057	0.779022013539402	54	28	8.00458542384793E-05	0.012024488223704	Uncharacterized protein	Fretibacterium
UniRef90_F9D656	Condition	Periodontitis	2.75415657275589	0.698253337129846	54	20	8.00162313736837E-05	0.012024488223704	Large ribosomal subunit protein bL20	Prevotella
UniRef90_A8SNC8	Condition	Periodontitis	2.93037101644315	0.74451212458008	54	23	8.28642772611061E-05	0.012324625475409	Large ribosomal subunit protein uL16	Parvimonas
UniRef90_G6AEX5	Condition	Periodontitis	2.08435356174468	0.529941805419768	54	35	8.3831355855382E-05	0.0123462218398	Uncharacterized protein	NA
UniRef90_A0A099X0C0	Condition	Periodontitis	4.05231200325567	1.0344226805014	54	23	8.94859813159393E-05	0.012925561647385	Uncharacterized protein	Porphyromonas
UniRef90_A0A2L1GPQ2	Condition	Periodontitis	3.53766315271148	0.902729986057293	54	17	8.89725646123036E-05	0.012925561647385	Outer membrane protein beta-barrel domain-containing protein	Desulfobulbus
UniRef90_A0A0A2EX95	Condition	Periodontitis	5.75936557460416	1.47281075727432	54	15	9.21210279691981E-05	0.01317944840146	Large ribosomal subunit protein bL31B	Porphyromonadaceae
UniRef90_A0A1X7MDT2	Condition	Periodontitis	3.76983431249084	0.964626900524261	54	21	9.30344132724088E-05	0.01318455619036	Secreted protein	methanotrophic bacterial endosymbiont of Bathymodiolus
UniRef90_A0A0E9EUE9	Condition	Periodontitis	3.22114168509302	0.825683326914543	54	22	9.57237869812197E-05	0.013314469703999	obsolete
UniRef90_F9DAK2	Condition	Periodontitis	2.07132526146837	0.530914186804628	54	26	9.56255749231806E-05	0.013314469703999	Elongation factor G	Prevotella
UniRef90_A6FD66	Condition	Periodontitis	3.88542853223616	1.00195511814292	54	15	0.000105385005993	0.014391759636606	Putative orphan protein	Moritella
UniRef90_T2NC08	Condition	Periodontitis	3.70670719204373	0.955528006082142	54	14	0.000104790216606	0.014391759636606	Uncharacterized protein	Porphyromonas
UniRef90_F0H671	Condition	Periodontitis	1.86367551142554	0.481040229943793	54	30	0.00010694864457	0.014473716565099	Small ribosomal subunit protein uS8	Prevotella
UniRef90_A8SM48	Condition	Periodontitis	3.61643294826303	0.93467609954258	54	20	0.00010920062368	0.014517661439946	Large ribosomal subunit protein uL10	Parvimonas
UniRef90_D1QP77	Condition	Periodontitis	1.74100505491639	0.449968542737927	54	30	0.000109206213734	0.014517661439946	Small ribosomal subunit protein uS3	Prevotella
UniRef90_B2RIG0	Condition	Periodontitis	2.50115247742759	0.646808230815606	54	24	0.00011022080398	0.014524008047231	Large ribosomal subunit protein bL31B	Porphyromonas
UniRef90_D4M7L4	Condition	Periodontitis	3.22528035453533	0.835327179079833	54	19	0.000112878473149	0.014669712554402	Large ribosomal subunit protein bL33	Fretibacterium
UniRef90_D5EUS1	Condition	Periodontitis	1.81482795272482	0.4701344809876	54	30	0.000113279633625	0.014669712554402	Large ribosomal subunit protein uL5	NA
UniRef90_C8PTL5	Condition	Periodontitis	3.24046172713077	0.840376699827898	54	19	0.000115274774589	0.014800492853684	Flagellar filament outer layer protein FlaA	Treponema
UniRef90_Q73PQ2	Condition	Periodontitis	6.30942164403893	1.63750773112816	54	18	0.000116649013966	0.014850012608484	Glycine/sarcosine/betaine reductase complex component A	Treponema
UniRef90_A0A3B7DMF5	Condition	Periodontitis	1.99839646306731	0.51939326501977	54	36	0.000119300335311	0.015059912916312	Glycine reductase complex selenoprotein B (UniRef90_A0A3B7DMF5)	Parvimonas
UniRef90_D3IDX3	Condition	Periodontitis	2.16181482345644	0.56222838398229	54	26	0.000120511621236	0.015086046451757	DUF4295 domain-containing protein	Prevotella
UniRef90_F0F382	Condition	Periodontitis	2.12840573503752	0.554545064845491	54	25	0.00012398423522	0.015392489103124	Small ribosomal subunit protein uS2	Prevotella
UniRef90_A0A0E9F4U2	Condition	Periodontitis	2.71319755224306	0.70864298617793	54	23	0.000128809993928	0.015860522367145	obsolete
UniRef90_A0A3B7DGK0	Condition	Periodontitis	3.51860022283063	0.922031742844385	54	22	0.000135556797363	0.016555562682805	FAD-binding protein	Parvimonas
UniRef90_A0A0A0X4X8	Condition	Periodontitis	3.75192682371775	0.987818180368432	54	19	0.000145753191953	0.017539291662953	obsolete
UniRef90_A0A0C1KFF5	Condition	Periodontitis	2.29329651946142	0.603838058981602	54	29	0.000145946708685	0.017539291662953	Manganese ABC transporter substrate-binding protein	Streptococcus
UniRef90_A0A174XIN5	Condition	Periodontitis	1.16844523270362	0.308222579484402	54	15	0.000150094038171	0.017817638853546	Large ribosomal subunit protein bL27	Hungatella
UniRef90_Q73PN2	Condition	Periodontitis	3.93626602199777	1.03858710196316	54	16	0.000150635077513	0.017817638853546	Small ribosomal subunit protein uS10	Treponema
UniRef90_A0A0E9F560	Condition	Periodontitis	2.62327302325882	0.69347235456404	54	25	0.000155068802391	0.018157052516004	obsolete
UniRef90_A0A1D3UVI9	Condition	Periodontitis	6.51361476795297	1.7233971308278	54	20	0.000157130663499	0.018157052516004	TRL-like protein family	Tannerella
UniRef90_A0A2S9RER8	Condition	Periodontitis	2.9991298237868	0.793255314394316	54	18	0.000156333033815	0.018157052516004	Uncharacterized protein	NA
UniRef90_E1KT72	Condition	Periodontitis	3.05922189983676	0.81208725397193	54	15	0.000165148340273	0.018937850134196	Transcription termination/antitermination protein NusG	Prevotella
UniRef90_U1PUR6	Condition	Periodontitis	-3.44186193847893	0.915300181486523	54	18	0.000169666232086	0.019163354424048	Uncharacterized protein	Actinobaculum
UniRef90_UPI000587F551	Condition	Periodontitis	2.00362712936479	0.532713271154524	54	22	0.000169117953713	0.019163354424048	NA	NA
UniRef90_C8PTL4	Condition	Periodontitis	3.85599498147935	1.02618365684408	54	18	0.000171545961326	0.019231070380939	Flagellar filament outer layer protein FlaA	Treponema
UniRef90_A0A3E4UA60	Condition	Periodontitis	2.8553446404058	0.762704853568532	54	20	0.000181324006805	0.019609284369134	obsolete
UniRef90_A6LEH8	Condition	Periodontitis	2.04409910838504	0.546045734508325	54	27	0.000181505171195	0.019609284369134	Small ribosomal subunit protein uS14	Parabacteroides
UniRef90_A8SJU9	Condition	Periodontitis	2.72204063382657	0.726989288384299	54	21	0.00018092253717	0.019609284369134	ABC transporter	family 5
UniRef90_C8PTG1	Condition	Periodontitis	3.19503272831983	0.853537873778449	54	17	0.000181632384033	0.019609284369134	Arginine deiminase	Treponema
UniRef90_D7NE91	Condition	Periodontitis	2.97316539089817	0.794594744227114	54	21	0.00018275195125	0.019609284369134	Sigma-70
UniRef90_V2Z3W3	Condition	Periodontitis	2.95227186792029	0.787932994915208	54	18	0.000179064449094	0.019609284369134	Flagellin	Catonella
UniRef90_A0A0E9F3N2	Condition	Periodontitis	2.52824940658996	0.678012271956174	54	24	0.000192306815907	0.020394750138746	obsolete
UniRef90_U2ITE7	Condition	Periodontitis	3.24703647888635	0.870919679765462	54	17	0.000192787546246	0.020394750138746	obsolete
UniRef90_A0A0S2KIC6	Condition	Periodontitis	2.44603528707649	0.65884218903459	54	21	0.000205119091021	0.021040644719132	Large ribosomal subunit protein uL22	Hoylesella
UniRef90_A4VYR8	Condition	Periodontitis	1.95875096170923	0.527369724322003	54	34	0.000203856197227	0.021040644719132	DNA-directed RNA polymerase subunit alpha (UniRef90_A4VYR8)	Streptococcus
UniRef90_C8PS27	Condition	Periodontitis	3.28278655326286	0.883450849649301	54	17	0.00020250746055	0.021040644719132	Glutamate dehydrogenase	Treponema
UniRef90_D4MAW8	Condition	Periodontitis	3.27346480899755	0.881911769832391	54	25	0.000205804675978	0.021040644719132	Cold-shock DNA-binding protein family	Fretibacterium
UniRef90_F5TBP9	Condition	Periodontitis	3.79349640365183	1.02204571936721	54	21	0.000205896336953	0.021040644719132	Large ribosomal subunit protein bL12	Parvimonas
UniRef90_D4MAU4	Condition	Periodontitis	3.7590236738277	1.01394613100035	54	17	0.000209463461076	0.021260541299204	Chaperonin GroEL	Fretibacterium
UniRef90_G1VFW8	Condition	Periodontitis	1.63094562939494	0.440164995922422	54	32	0.000211136382229	0.02128651499227	Small ribosomal subunit protein uS19	Prevotella
UniRef90_A0A0E9ETW1	Condition	Periodontitis	1.62154880515431	0.438014773786475	54	34	0.000213871749356	0.021339152366938	obsolete	NA
UniRef90_Q73PL1	Condition	Periodontitis	2.84037312922371	0.767399238905803	54	20	0.00021449953451	0.021339152366938	Large ribosomal subunit protein bL36	Treponema
UniRef90_D9RSQ2	Condition	Periodontitis	3.07173308273675	0.832006322388815	54	19	0.000222533499878	0.021992751547118	obsolete
UniRef90_F5U029	Condition	Periodontitis	2.24914411914135	0.610171838318586	54	28	0.000227731990556	0.022214220533326	obsolete	NA
UniRef90_G1VFY1	Condition	Periodontitis	1.87707825941533	0.509164662995076	54	27	0.000227284513261	0.022214220533326	Small ribosomal subunit protein uS5	Prevotella
UniRef90_D7NAY5	Condition	Periodontitis	2.66293593286856	0.723028175271298	54	19	0.000230476181463	0.022336859341487	Protein translocase subunit SecE	Prevotella
UniRef90_D4MA88	Condition	Periodontitis	2.88038228261882	0.783654181898406	54	19	0.000237311268146	0.022851858141606	Bacterial nucleoid protein Hbs	Fretibacterium
UniRef90_A8SNC0	Condition	Periodontitis	3.31493300006589	0.902515315933479	54	21	0.000239725468129	0.022937299249866	Large ribosomal subunit protein uL6	Parvimonas
UniRef90_C6RFU2	Condition	Periodontitis	2.96992938104265	0.809865691922153	54	30	0.000245232929315	0.023182013523059	Uncharacterized protein	Campylobacter
UniRef90_D4M8G9	Condition	Periodontitis	3.17698777509324	0.866361779447505	54	17	0.000245369468125	0.023182013523059	Small ribosomal subunit protein uS17	Fretibacterium
UniRef90_E6J0K7	Condition	Periodontitis	2.89773649126076	0.794961296883857	54	26	0.000267257690813	0.025092156446162	Alkyl hydroperoxide reductase
UniRef90_A0A0E9EIZ5	Condition	Periodontitis	2.98869399047061	0.821796542649228	54	22	0.000276066533556	0.025511058460163	obsolete
UniRef90_E6J3B3	Condition	Periodontitis	3.29050018254596	0.90495715898505	54	20	0.000276814174478	0.025511058460163	L-lactate dehydrogenase	Streptococcus
UniRef90_T1ZBU2	Condition	Periodontitis	2.63923187686905	0.725775144933261	54	25	0.000276440700908	0.025511058460163	PTS system glucose-specific EIICBA component	Streptococcus
UniRef90_A0A0B4S305	Condition	Periodontitis	2.4567475524163	0.676386012299521	54	23	0.000281050168287	0.025743509926899	8-amino-7-ketopelargonate synthase	Parvimonas
UniRef90_F0H3Y8	Condition	Periodontitis	2.61812226467525	0.721610430259655	54	23	0.000285441966956	0.025987328652231	Fructose-1	class II
UniRef90_R6EZW2	Condition	Periodontitis	2.05340315766572	0.567980268408562	54	23	0.000300032442668	0.027151128637084	Large ribosomal subunit protein uL11	Prevotella
UniRef90_A0A0E9F9S7	Condition	Periodontitis	2.54516898967915	0.705657992838779	54	21	0.000309993464108	0.027884561783417	obsolete
UniRef90_A0A095YUE1	Condition	Periodontitis	2.58465314318147	0.718736656173838	54	23	0.000323016320318	0.028257639331817	Small ribosomal subunit protein bS21	Clostridiales
UniRef90_A0A096ARG2	Condition	Periodontitis	1.83229508205208	0.510367372417616	54	26	0.000330488567421	0.028257639331817	Large ribosomal subunit protein uL3	Prevotella
UniRef90_A0A0B4S0L5	Condition	Periodontitis	2.06952190944235	0.576582280307399	54	30	0.000331577838601	0.028257639331817	Flavodoxin (UniRef90_A0A0B4S0L5)	Parvimonas
UniRef90_A0A0B4S142	Condition	Periodontitis	2.80117221169667	0.779884037191289	54	22	0.000328426529536	0.028257639331817	Large ribosomal subunit protein bL21	Parvimonas
UniRef90_A0A0B4S155	Condition	Periodontitis	3.01460284767923	0.839618325345286	54	21	0.000330114745706	0.028257639331817	Small ribosomal subunit protein uS11	Parvimonas
UniRef90_A0A0E9E648	Condition	Periodontitis	2.23412546729698	0.622628941486327	54	28	0.000332951814787	0.028257639331817	obsolete	NA
UniRef90_A8SJX0	Condition	Periodontitis	3.3655880573757	0.937166096213354	54	15	0.00032910881713	0.028257639331817	LPXTG-motif cell wall anchor domain protein	Parvimonas
UniRef90_C8PP99	Condition	Periodontitis	3.49617722040817	0.973184397973673	54	16	0.00032750480216	0.028257639331817	Large ribosomal subunit protein uL29	Treponema
UniRef90_C8PPA7	Condition	Periodontitis	4.49548465473746	1.25080524719253	54	17	0.000325549272612	0.028257639331817	Large ribosomal subunit protein uL18	Treponema
UniRef90_F8N6G6	Condition	Periodontitis	2.3978937438673	0.66640157179963	54	22	0.000320339192356	0.028257639331817	Phosphoenolpyruvate carboxykinase (ATP)	Hallella
UniRef90_F0H9L7	Condition	Periodontitis	2.1624879426131	0.603807579816071	54	25	0.000341733081618	0.02883996827001	Large ribosomal subunit protein bL27	Prevotella
UniRef90_C8PP95	Condition	Periodontitis	3.96222339315549	1.10811069391668	54	16	0.000349349885659	0.029155188790978	Small ribosomal subunit protein uS19	Treponema
UniRef90_E8JTP3	Condition	Periodontitis	-1.52496312583651	0.426360017225051	54	33	0.00034795520895	0.029155188790978
UniRef90_A0A2L1GQD5	Condition	Periodontitis	2.78277165524402	0.779311358845834	54	18	0.000355880969025	0.029536154235884
UniRef90_F0H7B9	Condition	Periodontitis	2.24224377376359	0.628233908278105	54	23	0.000358178934507	0.029563538209679
UniRef90_A6LEJ2	Condition	Periodontitis	1.88528279649829	0.529229036496031	54	31	0.000367592954347	0.030174761531149
UniRef90_A0A0S3ULS5	Condition	Periodontitis	2.29880964149713	0.646343990074738	54	26	0.000375635522225	0.030337617284219
UniRef90_A8SKE9	Condition	Periodontitis	3.08911485390812	0.868161403203986	54	20	0.000373367384101	0.030337617284219
UniRef90_D7NG22	Condition	Periodontitis	2.74127401932498	0.770738003296619	54	19	0.000375560835878	0.030337617284219
UniRef90_A0A2S4EWH0	Condition	Periodontitis	3.62401534933466	1.02089124700027	54	17	0.000385444174894	0.030963328316849
UniRef90_F0F4P2	Condition	Periodontitis	2.40121331616012	0.676785015547078	54	25	0.000388211598884	0.031019758715111
UniRef90_F0FHG3	Condition	Periodontitis	-1.95633729395287	0.551929337878701	54	34	0.000393294284902	0.031259612422183
UniRef90_A0A0A0X134	Condition	Periodontitis	2.98044446695028	0.841684221878983	54	20	0.000398540642879	0.031509881775382
UniRef90_A0A0E9FHS8	Condition	Periodontitis	2.13509883180374	0.603779353526231	54	24	0.000405890906867	0.031923001062587
UniRef90_D9RTK4	Condition	Periodontitis	1.78157187823511	0.504946565227389	54	28	0.000418335158122	0.032730368465176
UniRef90_G1W991	Condition	Periodontitis	1.67819689940381	0.476203965493459	54	24	0.000424901944175	0.032960550528062
UniRef90_G1WD85	Condition	Periodontitis	2.01027374309197	0.570510870130952	54	30	0.000425665477463	0.032960550528062
UniRef90_H1Q2D5	Condition	Periodontitis	2.02611956951784	0.575756152559555	54	25	0.00043308123707	0.033362801760367
UniRef90_A0A0B4S0P0	Condition	Periodontitis	2.91796499637527	0.831230752235893	54	21	0.000447407631515	0.033590351829424
UniRef90_A0A0B4S0W3	Condition	Periodontitis	2.32364986108717	0.661967734477131	54	21	0.000447742492214	0.033590351829424
UniRef90_A0A0B4S1G1	Condition	Periodontitis	2.92407597275711	0.833530733138784	54	21	0.000451386930087	0.033590351829424
UniRef90_A0A2U3JWR0	Condition	Periodontitis	2.85118478194498	0.811969220437245	54	16	0.000445678659363	0.033590351829424
UniRef90_A6LE88	Condition	Periodontitis	1.90430985569531	0.542865835986957	54	34	0.000451687596162	0.033590351829424
UniRef90_F0F711	Condition	Periodontitis	2.3123878311331	0.658376901351492	54	21	0.00044432077909	0.033590351829424
UniRef90_F5TCC5	Condition	Periodontitis	4.06741589155413	1.15714827345166	54	18	0.000439697165057	0.033590351829424
UniRef90_D5EUQ7	Condition	Periodontitis	1.71234540988752	0.488679681836771	54	28	0.000458283784435	0.033788337643681
UniRef90_F5TDJ6	Condition	Periodontitis	3.20453967952727	0.91461686453407	54	20	0.00045884841428	0.033788337643681
UniRef90_D4M8G2	Condition	Periodontitis	2.70946934594186	0.774215570607232	54	18	0.00046590140775	0.034140346084008
UniRef90_C8PP93	Condition	Periodontitis	3.16894392174574	0.909472342339995	54	15	0.000493285327437	0.035971515479387
UniRef90_D1QSW6	Condition	Periodontitis	2.63677665831038	0.757310684456962	54	21	0.000498123523319	0.03598631427789
UniRef90_D8E035	Condition	Periodontitis	2.01703661214656	0.579328604341816	54	25	0.000498279414845	0.03598631427789
UniRef90_A0A0E9F8W9	Condition	Periodontitis	3.79727048352996	1.09145451539983	54	18	0.000503116157981	0.036161774761672
UniRef90_A8SKY3	Condition	Periodontitis	2.23702381737491	0.644108581050155	54	22	0.000514572009877	0.03680905110656
UniRef90_W1V5R7	Condition	Periodontitis	2.11044535231762	0.610207576889975	54	26	0.000543052018051	0.038662215237716
UniRef90_A0A2S5GHI7	Condition	Periodontitis	2.36221537757971	0.684464390492129	54	17	0.00055812438457	0.039547851438725
UniRef90_A0A0E2LSY1	Condition	Periodontitis	3.69920304413115	1.07228173390825	54	15	0.000560913804736	0.039558906923695
UniRef90_A8SJZ5	Condition	Periodontitis	3.25841921006797	0.946308134259889	54	17	0.000574669521221	0.040339652092409
UniRef90_D7N9S3	Condition	Periodontitis	2.28829622363044	0.66502097408921	54	23	0.000579700436872	0.040503534710168
UniRef90_A0A0B4S1G4	Condition	Periodontitis	2.53925994761529	0.738335575580792	54	21	0.000583505404819	0.040578219298962
UniRef90_F0H7B7	Condition	Periodontitis	2.19088406432316	0.637267745092286	54	24	0.000586171853806	0.040578219298962
UniRef90_A0A1D3UC83	Condition	Periodontitis	6.82442445107571	1.99174386156623	54	14	0.000611736989605	0.042153729623118
UniRef90_F9DDI4	Condition	Periodontitis	3.29491012671794	0.963320511965554	54	18	0.000625366021944	0.042701129007468
UniRef90_UPI0002F1A3CA	Condition	Periodontitis	5.06747708824008	1.48125627752529	54	15	0.000623759451291	0.042701129007468
UniRef90_A0A0E9F1X4	Condition	Periodontitis	2.48655435984531	0.728163139003939	54	21	0.00063821500239	0.043381293058412
UniRef90_A0A0E9F531	Condition	Periodontitis	2.0059538056704	0.588652170251876	54	27	0.000655113266504	0.043933533434907
UniRef90_F9D878	Condition	Periodontitis	2.43160406818401	0.71310610678747	54	20	0.000649921981242	0.043933533434907
UniRef90_F9DAM5	Condition	Periodontitis	2.07960404180365	0.610216256181199	54	27	0.000654459880483	0.043933533434907
UniRef90_A8SIF5	Condition	Periodontitis	2.89752350412667	0.850615258247753	54	28	0.000658291499694	0.043950466259561
UniRef90_C8PPA6	Condition	Periodontitis	3.48494967023439	1.0247721647663	54	15	0.000672118755212	0.044675079384029
UniRef90_A0A0B4S0B8	Condition	Periodontitis	1.88567949207545	0.554715486667578	54	29	0.000675429228527	0.044697347449069
UniRef90_A0A133QR51	Condition	Periodontitis	1.72974872917912	0.509575915439411	54	27	0.000687573492857	0.044907517433478
UniRef90_A0A174K0Z6	Condition	Periodontitis	2.44355308514986	0.719816524531095	54	21	0.000687066521144	0.044907517433478
UniRef90_A0A223ZWJ6	Condition	Periodontitis	3.27116634461923	0.963405181851146	54	14	0.000685231043243	0.044907517433478
UniRef90_C9LVX3	Condition	Periodontitis	2.10502113811595	0.620542261679371	54	19	0.000693266023541	0.045083299591469
UniRef90_A8SND2	Condition	Periodontitis	2.53765016590884	0.750782604719675	54	22	0.000724840868081	0.046933446208265
UniRef90_D4M8I1	Condition	Periodontitis	2.98132979910709	0.882674535119037	54	15	0.000731188637911	0.047141269178994
UniRef90_D4M790	Condition	Periodontitis	2.82131113892835	0.835692607590873	54	17	0.000735437942964	0.047212601620533
UniRef90_D0WF03	Condition	Periodontitis	2.93719368010521	0.871295649574393	54	15	0.000748783720643	0.047731372401199
UniRef90_D4M922	Condition	Periodontitis	2.95229845062789	0.875880491046551	54	16	0.000749873777572	0.047731372401199
UniRef90_D5EZ16	Condition	Periodontitis	1.46811540842575	0.435811820929513	54	31	0.000755260167909	0.04787138498874
UniRef90_S7YM66	Condition	Periodontitis	3.15643825460469	0.937345052000172	54	19	0.000758739272408	0.047889837605493
UniRef90_U1PTD6	Condition	Periodontitis	-2.53642157250677	0.7538233518537	54	17	0.00076615086917	0.0481553069317
UniRef90_D9RTP5	Condition	Periodontitis	3.18794300598698	0.948207187124543	54	20	0.00077359307715	0.048269166079065
UniRef90_U1PYK7	Condition	Periodontitis	-2.36742101721014	0.704214344717518	54	15	0.000774388831384	0.048269166079065
UniRef90_A0A0H5B2U9	Condition	Periodontitis	3.166656245943	0.943216987849965	54	15	0.000787095179361	0.048858445389915
UniRef90_F5TC27	Condition	Periodontitis	3.33753416404242	0.994743642864079	54	18	0.000793161868634	0.049032418068393
UniRef90_A8SKF3	Condition	Periodontitis	2.37215611706244	0.708064771010232	54	21	0.000807542513434	0.049716818183655
UniRef90_C8PMU7	Condition	Periodontitis	2.79961371950601	0.835971759997609	54	18	0.000811233035248	0.049740174104059
UniRef90_F9PRM8	Condition	Periodontitis	3.20873443717871	0.958589936873404	54	19	0.000815886163053	0.049822121712925
UniRef90_F0I346	Condition	Periodontitis	-1.87367094084763	0.560011854235614	54	31	0.000820543862692	0.049903683827368
UniRef90_L9PUL0	Condition	Periodontitis	2.80604400030344	0.838982666428283	54	23	0.000824074883192	0.049916342319811
UniRef90_C8PP91	Condition	Periodontitis	3.72534601451321	1.1158671799997	54	16	0.000842256634272	0.050609516640112
UniRef90_UPI000593459C	Condition	Periodontitis	2.52432688862541	0.756050926139678	54	17	0.000841314836467	0.050609516640112
UniRef90_A0A133YN75	Condition	Periodontitis	2.04296703246129	0.612202330420328	54	25	0.000846641323639	0.050670302644272
UniRef90_C8PR48	Condition	Periodontitis	3.00557810014222	0.901885307154596	54	17	0.000860539306866	0.051173094243078
UniRef90_E0NVV0	Condition	Periodontitis	1.6534550378174	0.496379952652854	54	27	0.000865262011566	0.051173094243078
UniRef90_F5TDL7	Condition	Periodontitis	2.74556172659255	0.824030685200574	54	19	0.000862650665735	0.051173094243078
UniRef90_C8PSV3	Condition	Periodontitis	3.46282323076785	1.0406873189972	54	16	0.000876482791833	0.051633429407519
UniRef90_A0A133Z000	Condition	Periodontitis	1.89547314275372	0.570091430542846	54	26	0.000884635289323	0.051910122328952
UniRef90_C9MRG4	Condition	Periodontitis	2.24131506857607	0.674391071742224	54	25	0.000889066044119	0.051967121069085
UniRef90_A0A0A2FFT5	Condition	Periodontitis	3.88716847543633	1.1729365821342	54	15	0.000919556242962	0.052015806903512
UniRef90_A0A0E9FAV4	Condition	Periodontitis	2.55679535574054	0.771307540936123	54	16	0.000916810212442	0.052015806903512
UniRef90_A8SKZ9	Condition	Periodontitis	2.2661392110691	0.683914392715698	54	22	0.000921414686853	0.052015806903512
UniRef90_D1Y3Y4	Condition	Periodontitis	2.96860957755106	0.895391569235275	54	15	0.000915017033887	0.052015806903512
UniRef90_D4M791	Condition	Periodontitis	2.62925086063163	0.791915639226068	54	17	0.000899804276489	0.052015806903512
UniRef90_D4M8H2	Condition	Periodontitis	3.17780310140297	0.958939688987146	54	18	0.000920137161575	0.052015806903512
UniRef90_E6MNT1	Condition	Periodontitis	2.53378112951743	0.764485164259804	54	19	0.000918522700072	0.052015806903512
UniRef90_G1VFX1	Condition	Periodontitis	1.85125281341228	0.557900657402621	54	28	0.000905839761921	0.052015806903512
UniRef90_R6EWG9	Condition	Periodontitis	1.50552423382137	0.454492242162537	54	27	0.000924525392307	0.052015806903512
UniRef90_U1RKJ6	Condition	Periodontitis	-2.42187395606917	0.729265223074543	54	16	0.00089702522357	0.052015806903512
UniRef90_F0IPM9	Condition	Periodontitis	-1.70402666255195	0.515304308111183	54	29	0.000943562297379	0.052888779220979
UniRef90_A0A0B4S2I6	Condition	Periodontitis	2.77882110290388	0.840786811677884	54	20	0.00094968061273	0.053033837042471
UniRef90_C8PPA9	Condition	Periodontitis	3.61260529419965	1.09380088268509	54	14	0.000957247155503	0.053258395444293
UniRef90_X8H7U1	Condition	Periodontitis	3.05574135354677	0.925718329480547	54	16	0.000963612309492	0.053414701524669
UniRef90_D5EYY8	Condition	Periodontitis	1.49784127592659	0.453953999439745	54	28	0.000968419836064	0.053483833740247
UniRef90_A0A0B4S0R1	Condition	Periodontitis	2.55238330275665	0.775093146202636	54	21	0.000991237594385	0.054344420229369
UniRef90_A0A0E9FLV2	Condition	Periodontitis	2.93710082027771	0.891667920080658	54	17	0.000987935088362	0.054344420229369
UniRef90_E6MMD1	Condition	Periodontitis	2.57775978048056	0.783421860665658	54	19	0.001000502789089	0.054571539088747
UniRef90_H1Q3P7	Condition	Periodontitis	1.95247917825423	0.593497813293581	54	22	0.001002645772101	0.054571539088747
UniRef90_R6W5P8	Condition	Periodontitis	2.1505956902641	0.65417270503094	54	22	0.001010795853161	0.05481651735085
UniRef90_A8SIV4	Condition	Periodontitis	4.72023879972955	1.43702851617869	54	15	0.001020831375798	0.054963902965034
UniRef90_S3JYI7	Condition	Periodontitis	3.63482664525	1.1064669208177	54	14	0.00101955285448	0.054963902965034
UniRef90_K1GLG7	Condition	Periodontitis	2.1892511869465	0.666807599404083	54	24	0.001026421138329	0.055067494071331
UniRef90_A0A0E9EFG6	Condition	Periodontitis	1.80593881967751	0.550553471427045	54	24	0.001037246241063	0.055449909206704
UniRef90_E8JX51	Condition	Periodontitis	-1.68033049844927	0.512417191815431	54	33	0.001040931593416	0.055449909206704
UniRef90_A0A0B4S0S5	Condition	Periodontitis	3.36013722930817	1.02613558100423	54	17	0.001058285972941	0.056175165673205
UniRef90_F3V040	Condition	Periodontitis	-1.69589755393522	0.518095735146656	54	30	0.001062888564573	0.056220816961342
UniRef90_A0A2L1GLK5	Condition	Periodontitis	3.32411598451194	1.01698030385797	54	21	0.001080756582534	0.056965352220454
UniRef90_A0A0B4S0V8	Condition	Periodontitis	3.36766520567977	1.03413850367629	54	19	0.001127975552159	0.057075582954507
UniRef90_A0A0B4S3B1	Condition	Periodontitis	5.20946968608808	1.59977516445628	54	17	0.001128441494973	0.057075582954507
UniRef90_A0A0P0N7D4	Condition	Periodontitis	2.66371809019196	0.817115928647224	54	17	0.001114506001551	0.057075582954507
UniRef90_A0A0U1N5C3	Condition	Periodontitis	2.97530368760267	0.911023003834726	54	17	0.001091194572996	0.057075582954507
UniRef90_A0A1D3UX23	Condition	Periodontitis	3.50740514669929	1.07567226672478	54	15	0.001111519191135	0.057075582954507
UniRef90_A6L9V0	Condition	Periodontitis	5.6265994963034	1.72552211178481	54	14	0.001110945141567	0.057075582954507
UniRef90_C9LNK0	Condition	Periodontitis	2.37592686113359	0.7273740380859	54	20	0.001089071877565	0.057075582954507
UniRef90_D4M8G6	Condition	Periodontitis	2.70192069988455	0.828906087762982	54	15	0.001115607031669	0.057075582954507
UniRef90_D4M9E0	Condition	Periodontitis	2.88044539835356	0.88315698179818	54	16	0.001108116407537	0.057075582954507
UniRef90_F9DE69	Condition	Periodontitis	2.93042717984136	0.898997924332968	54	15	0.001115460167562	0.057075582954507
UniRef90_Q8R603	Condition	Periodontitis	1.78865950548343	0.548847305805783	54	29	0.001118299862257	0.057075582954507
UniRef90_R6Q399	Condition	Periodontitis	1.83973232998537	0.564902707567604	54	26	0.001127058760625	0.057075582954507
UniRef90_A0A0E9EK20	Condition	Periodontitis	2.12777379391949	0.654813343516855	54	26	0.001156342550314	0.0581196001966
UniRef90_F0IJW5	Condition	Periodontitis	-1.67443504467382	0.515318917471282	54	29	0.001156820693568	0.0581196001966
UniRef90_A0A0K2J4M0	Condition	Periodontitis	2.67110426801224	0.822465409638083	54	17	0.001163501404651	0.058260393668876
UniRef90_A8SJP1	Condition	Periodontitis	3.2959559016803	1.01557882696762	54	19	0.001172872192333	0.058534505226688
UniRef90_A6LEI1	Condition	Periodontitis	1.98556969950745	0.612465417146563	54	29	0.001187233907833	0.059055058819438
UniRef90_P66291	Condition	Periodontitis	1.88003906041783	0.580460614911887	54	22	0.001200023807764	0.059494249637707
UniRef90_Q73PK9	Condition	Periodontitis	3.52735494875431	1.08969457075348	54	19	0.001207881199856	0.059686813763946
UniRef90_A0A2A6EDL1	Condition	Periodontitis	2.12057724621123	0.655913255276207	54	20	0.001224912268204	0.059742311990123
UniRef90_D1VWL0	Condition	Periodontitis	1.36052657521498	0.420711883520202	54	30	0.001221260105844	0.059742311990123
UniRef90_F0H4I4	Condition	Periodontitis	2.10137225676763	0.649823431272051	54	24	0.001221725769046	0.059742311990123
UniRef90_J1HNE9	Condition	Periodontitis	1.94555516323663	0.601674067900449	54	24	0.001222534093702	0.059742311990123
UniRef90_F9PQZ9	Condition	Periodontitis	2.36583815423126	0.733469663287988	54	19	0.00125733817277	0.061125352852262
UniRef90_A0A134ADE5	Condition	Periodontitis	3.49481599077056	1.08387293542822	54	18	0.001262466594993	0.061176687709608
UniRef90_Q7P2L2	Condition	Periodontitis	2.00170019640765	0.621301930673932	54	22	0.001273954392878	0.06153486459747
UniRef90_U2IZ31	Condition	Periodontitis	1.64609709791874	0.511325811664382	54	26	0.00128516315562	0.061877310652979
UniRef90_D4M9S0	Condition	Periodontitis	2.25596176369188	0.702852923764659	54	18	0.001328638828913	0.063766174082836
UniRef90_A0A0E9F980	Condition	Periodontitis	2.84395693273805	0.887102261447758	54	22	0.001346429891621	0.064209745498207
UniRef90_A8SMQ2	Condition	Periodontitis	2.9062880638299	0.906341022449428	54	17	0.001343059173952	0.064209745498207
UniRef90_Q8RIF6	Condition	Periodontitis	1.66590514844303	0.519986758582621	54	29	0.001356524123066	0.064486409419909
UniRef90_F9DHJ2	Condition	Periodontitis	2.12132766078404	0.662511728161983	54	22	0.001365019526743	0.06468556255752
UniRef90_A0A0E9E653	Condition	Periodontitis	1.906836674625	0.597826979667789	54	24	0.001424634566286	0.067111773290562
UniRef90_I0S9P8	Condition	Periodontitis	3.58090591129617	1.12271430653929	54	20	0.001425153486865	0.067111773290562
UniRef90_E0NTZ6	Condition	Periodontitis	2.4137792149935	0.757067494226241	54	25	0.001430982941599	0.067175705464698
UniRef90_G6EQK0	Condition	Periodontitis	1.67900857754518	0.526819120386695	54	43	0.001437227756675	0.067258677136367
UniRef90_D4M9C5	Condition	Periodontitis	2.36566549314524	0.743075313988136	54	16	0.001454484752087	0.067854875608219
UniRef90_G6AY02	Condition	Periodontitis	1.92932391763559	0.606227560336211	54	25	0.001460056011033	0.067903905256131
UniRef90_A0A0E9F687	Condition	Periodontitis	3.06190479099393	0.9628771952444	54	18	0.001472986424591	0.068293833550009
UniRef90_D5RBU1	Condition	Periodontitis	1.84184852287401	0.58073383916402	54	23	0.001516078839368	0.070075496384571
UniRef90_A0A0E9F3L7	Condition	Periodontitis	2.18119122529551	0.688633321968233	54	22	0.001537978129252	0.070836234562836
UniRef90_V2Z9Q3	Condition	Periodontitis	2.71221862743783	0.856490031196599	54	15	0.001541968359875	0.070836234562836
UniRef90_A0A3B7DIA2	Condition	Periodontitis	2.28989863784198	0.723789619598371	54	19	0.001557436978049	0.070896419043205
UniRef90_C8PP97	Condition	Periodontitis	3.55159642190453	1.12245946281047	54	16	0.001555526513977	0.070896419043205
UniRef90_D4MA58	Condition	Periodontitis	2.73762806209993	0.865231607411464	54	18	0.001555950095009	0.070896419043205
UniRef90_H1HRI2	Condition	Periodontitis	1.94320861248068	0.614511638010636	54	19	0.001565820599291	0.07106271009832
UniRef90_C8PRZ9	Condition	Periodontitis	2.69416669924701	0.852485487463419	54	14	0.001575707177882	0.071296003693184
UniRef90_D4M8G3	Condition	Periodontitis	2.65068503328581	0.838983517308911	54	14	0.001580940151967	0.071317966855387
UniRef90_C8PPA8	Condition	Periodontitis	4.45806335282149	1.41281973157602	54	16	0.001602579897804	0.071792351532237
UniRef90_D1PZK5	Condition	Periodontitis	2.87445261950702	0.911350537499267	54	18	0.001610169810298	0.071792351532237
UniRef90_F0IHK5	Condition	Periodontitis	2.48976297889951	0.789339601462241	54	21	0.001609191829313	0.071792351532237
UniRef90_U1QCL5	Condition	Periodontitis	-2.10777693266151	0.668290056545293	54	18	0.001610572657859	0.071792351532237
UniRef90_Q1JQR6	Condition	Periodontitis	3.2771214195461	1.03942471805754	54	17	0.001617002135778	0.071865698472371
UniRef90_C8PPA0	Condition	Periodontitis	4.37525303644437	1.38985497750122	54	17	0.001643959148397	0.072848242853175
UniRef90_E7NUS6	Condition	Periodontitis	2.6882045853895	0.854263024861416	54	16	0.001650614194202	0.072928018897935
UniRef90_F9PSD7	Condition	Periodontitis	1.95444567121195	0.621309872575441	54	21	0.001656978845979	0.072994534382102
UniRef90_A0A380MAP0	Condition	Periodontitis	2.44458819513546	0.778047579716153	54	15	0.001678255126671	0.073715638926474
UniRef90_H1HRS4	Condition	Periodontitis	1.77426963278071	0.566290416693635	54	21	0.001729443520228	0.075742567232859
UniRef90_C8PPQ8	Condition	Periodontitis	2.84539452790694	0.909042274296006	54	17	0.00174745951046	0.076131978957224
UniRef90_R6YP67	Condition	Periodontitis	1.7852520537589	0.570380563057711	54	28	0.001748471091748	0.076131978957224
UniRef90_A0A2I1Y1T7	Condition	Periodontitis	-1.75273434253988	0.560319747619633	54	20	0.001759422969424	0.076387433082919
UniRef90_U5PAK2	Condition	Periodontitis	2.672414961385	0.854587125754473	54	21	0.001765148825421	0.076415174799631
UniRef90_C8PPN2	Condition	Periodontitis	3.24989551370535	1.03990264892516	54	14	0.001776889966423	0.076702416883923
UniRef90_A0A2L1GPU0	Condition	Periodontitis	2.79892261882508	0.896211535799881	54	15	0.001789811077818	0.077038802323719
UniRef90_C8PQJ1	Condition	Periodontitis	2.99327734005054	0.959164254413702	54	16	0.001804131438823	0.077433321354262
UniRef90_F9DC13	Condition	Periodontitis	2.0216912978564	0.649536903315451	54	21	0.001855025769158	0.079390874941001
UniRef90_A0A098YG50	Condition	Periodontitis	2.88461542270087	0.929328079720828	54	14	0.001909364806796	0.080258746712886
UniRef90_A0A0B4S064	Condition	Periodontitis	1.99909641680475	0.643390470926453	54	24	0.001889147111041	0.080258746712886
UniRef90_A7ACK1	Condition	Periodontitis	3.56676616449957	1.14841096029445	54	17	0.001897474707008	0.080258746712886
UniRef90_C8PNM7	Condition	Periodontitis	2.43864745767789	0.78599182041852	54	16	0.001918046203563	0.080258746712886
UniRef90_D4MA17	Condition	Periodontitis	2.87511073785863	0.926012879025742	54	14	0.001903896871143	0.080258746712886
UniRef90_F0H9Q5	Condition	Periodontitis	1.99443640202993	0.642703321546317	54	20	0.001914407669381	0.080258746712886
UniRef90_F9EMY8	Condition	Periodontitis	1.7516826470785	0.564468842789953	54	26	0.001914139359009	0.080258746712886
UniRef90_V1CQG7	Condition	Periodontitis	3.381204067285	1.08908572389093	54	18	0.001905196352801	0.080258746712886
UniRef90_A0A0B4S071	Condition	Periodontitis	1.73443012853081	0.560112100264448	54	31	0.001957691503315	0.080277230711289
UniRef90_A0A0E9EM12	Condition	Periodontitis	3.8073571996283	1.23198171912672	54	18	0.001998647602584	0.080277230711289
UniRef90_A0A0E9ETM4	Condition	Periodontitis	5.69956096595338	1.8427830510521	54	15	0.001982046554191	0.080277230711289
UniRef90_A0A3B7DEE4	Condition	Periodontitis	2.52804363732991	0.816141687036841	54	22	0.001951242865997	0.080277230711289
UniRef90_A3CMY2	Condition	Periodontitis	-1.83398964014709	0.593373143461632	54	29	0.001996271845523	0.080277230711289
UniRef90_C0E3W5	Condition	Periodontitis	3.16749300519034	1.02443035718062	54	14	0.001988427021273	0.080277230711289
UniRef90_C8PQT5	Condition	Periodontitis	3.60237870011891	1.165096250888	54	15	0.001988697130567	0.080277230711289
UniRef90_C8PTG2	Condition	Periodontitis	2.3914179346117	0.772694914425193	54	17	0.001968754460665	0.080277230711289
UniRef90_D4M7L6	Condition	Periodontitis	2.28371451730678	0.737531794618951	54	17	0.0019586704838	0.080277230711289
UniRef90_D4M9D9	Condition	Periodontitis	2.14128918853159	0.69040319102964	54	17	0.001925393951061	0.080277230711289
UniRef90_F0H5H8	Condition	Periodontitis	1.99654726171759	0.644925746007721	54	21	0.001962969331102	0.080277230711289
UniRef90_O06942	Condition	Periodontitis	1.0453907573699	0.338070500907959	54	46	0.001986608170342	0.080277230711289
UniRef90_R5CRB3	Condition	Periodontitis	2.78612963518547	0.898777940436416	54	16	0.001935802462961	0.080277230711289
UniRef90_S3L994	Condition	Periodontitis	2.90514028774294	0.938351472010462	54	15	0.001961474496673	0.080277230711289
UniRef90_V1CFM6	Condition	Periodontitis	3.23886012793196	1.04532875413268	54	15	0.001945601312973	0.080277230711289
UniRef90_A0A0H5B082	Condition	Periodontitis	2.15807875812119	0.699797565953317	54	20	0.002043327090899	0.080671539697277
UniRef90_A0A3E5D1R6	Condition	Periodontitis	2.86001163323624	0.927749978565388	54	23	0.002051045172939	0.080671539697277
UniRef90_A8SLQ6	Condition	Periodontitis	1.94587023701857	0.631385297701205	54	22	0.002056796678475	0.080671539697277
UniRef90_C8PMN3	Condition	Periodontitis	4.2286343949324	1.37028456557906	54	16	0.002029005783404	0.080671539697277
UniRef90_C9MNK2	Condition	Periodontitis	2.18800893459708	0.708761040547316	54	20	0.002021265680017	0.080671539697277
UniRef90_D9RVX8	Condition	Periodontitis	1.96583794470801	0.637755641260562	54	23	0.002053171227739	0.080671539697277
UniRef90_U1PS22	Condition	Periodontitis	-2.27714817053866	0.738392507472	54	15	0.002042881060434	0.080671539697277
UniRef90_V1CLL4	Condition	Periodontitis	2.23479091187937	0.724881564974216	54	19	0.002049431605115	0.080671539697277
UniRef90_V8CPW6	Condition	Periodontitis	1.74518290582974	0.566241017563116	54	25	0.002055805740123	0.080671539697277
UniRef90_A0A099WSN0	Condition	Periodontitis	2.57084633776928	0.834928222013369	54	14	0.002076112428732	0.08100613221925
UniRef90_A5TXJ5	Condition	Periodontitis	2.75047010851432	0.893189108088948	54	14	0.002074307991554	0.08100613221925
UniRef90_A0A109W9E7	Condition	Periodontitis	1.24517822767368	0.404705138867038	54	39	0.002092678000099	0.081384670980098
UniRef90_C8PPA2	Condition	Periodontitis	3.45680542807524	1.12372988082716	54	16	0.002096649425463	0.081384670980098
UniRef90_D4M8T6	Condition	Periodontitis	2.91806041110273	0.949100207817635	54	15	0.00210817128155	0.081411179926583
UniRef90_S3JZ25	Condition	Periodontitis	3.79619435952342	1.23459305973982	54	16	0.00210605078402	0.081411179926583
UniRef90_E7NU32	Condition	Periodontitis	3.3010384820877	1.07419236366827	54	16	0.002118885098949	0.081615107580535
UniRef90_F0H6W0	Condition	Periodontitis	2.31414073586718	0.753881144281472	54	22	0.002143197685956	0.082340449203157
UniRef90_A0A2A6EN30	Condition	Periodontitis	2.24109690689888	0.730890244826532	54	18	0.002167573362151	0.083064507771006
UniRef90_A0A134AG33	Condition	Periodontitis	2.88008678374225	0.941863775919295	54	19	0.00222924314723	0.084564875145672
UniRef90_D4M880	Condition	Periodontitis	2.74918297786124	0.898628202170719	54	14	0.002218468547834	0.084564875145672
UniRef90_F0H7U6	Condition	Periodontitis	2.52436933287923	0.825436630388911	54	18	0.002226537779625	0.084564875145672
UniRef90_H1HWT5	Condition	Periodontitis	1.97121360695941	0.644424436481075	54	22	0.002221700490981	0.084564875145672
UniRef90_A0A139PQW5	Condition	Periodontitis	2.51319130750231	0.822560338361775	54	19	0.002248148075594	0.084853468320522
UniRef90_C8PP96	Condition	Periodontitis	3.26876910807321	1.06979659217185	54	16	0.002246816662554	0.084853468320522
UniRef90_A8SL48	Condition	Periodontitis	3.47179341382099	1.13760045555912	54	16	0.002274307536265	0.085625683733764
UniRef90_A0A1R3T7N6	Condition	Periodontitis	4.39348895217128	1.4429529072529	54	16	0.002328426303576	0.087444049830807
UniRef90_A8SMF5	Condition	Periodontitis	2.4736592413102	0.81434294231345	54	19	0.002384594622755	0.088886800057147
UniRef90_L9PRA6	Condition	Periodontitis	2.04180423575005	0.671979069435927	54	17	0.002377639978078	0.088886800057147
UniRef90_S5ZWC7	Condition	Periodontitis	5.60541996946579	1.84519051980162	54	16	0.002382691205164	0.088886800057147
UniRef90_A0A134AJE6	Condition	Periodontitis	3.34261824383476	1.10077768407628	54	17	0.002392650888222	0.088966340700158
UniRef90_A0A0B4S1K2	Condition	Periodontitis	3.19540354423696	1.05292081708146	54	19	0.002406956596239	0.089166412546059
UniRef90_Q7P271	Condition	Periodontitis	2.94358912044314	0.970063132814257	54	18	0.002409903041785	0.089166412546059
UniRef90_F9DGH3	Condition	Periodontitis	1.88909264109215	0.622939858113829	54	24	0.002425015967267	0.089505134791851
UniRef90_F9DG39	Condition	Periodontitis	2.13813848013642	0.705642741057584	54	20	0.002445067248493	0.090024020114853
UniRef90_D4M8Q1	Condition	Periodontitis	2.84250135943464	0.939560791038198	54	14	0.002483445770907	0.091213502128538
UniRef90_A0A139N657	Condition	Periodontitis	1.71798166347126	0.568352145688926	54	27	0.002504960531231	0.091556002676784
UniRef90_A0A2I1TTC0	Condition	Periodontitis	1.50004188824067	0.496226928645064	54	37	0.002503691197744	0.091556002676784
UniRef90_A0A1H5UDN8	Condition	Periodontitis	2.07425942349076	0.686405972194302	54	16	0.002511823751696	0.091584020383427
UniRef90_A0A0C1K646	Condition	Periodontitis	1.72063900565698	0.569924895072213	54	27	0.002535580304519	0.092226361584721
UniRef90_F9D8S3	Condition	Periodontitis	4.53359988669348	1.502307837107	54	15	0.002546530704568	0.092400928125662
UniRef90_A0A0E9F998	Condition	Periodontitis	3.38482251243257	1.12403139499116	54	15	0.00260111299052	0.092959936205237
UniRef90_A0A2L1GMI0	Condition	Periodontitis	2.70199382724149	0.896828670161798	54	14	0.002588224307228	0.092959936205237
UniRef90_A8SLV1	Condition	Periodontitis	2.05020198838903	0.680940029493896	54	16	0.002605254502889	0.092959936205237
UniRef90_A8SLW1	Condition	Periodontitis	3.16987913931974	1.05130297861844	54	23	0.002568175861753	0.092959936205237
UniRef90_E6MRL8	Condition	Periodontitis	2.43333090910524	0.808182273655013	54	19	0.002605012609109	0.092959936205237
UniRef90_F0F4F6	Condition	Periodontitis	1.90034568490281	0.630878610413853	54	22	0.002593438670022	0.092959936205237
UniRef90_R5CJS6	Condition	Periodontitis	5.23994408110518	1.73987235754975	54	14	0.002598037120772	0.092959936205237
UniRef90_R5JC22	Condition	Periodontitis	1.72413189846893	0.572975503361712	54	20	0.002620359354195	0.093277341750517
UniRef90_A5Z7E3	Condition	Periodontitis	2.64144635074837	0.879321482193638	54	22	0.002664905667869	0.094193442218194
UniRef90_C8N8J9	Condition	Periodontitis	-2.17936335324907	0.725293945870321	54	15	0.002657554083197	0.094193442218194
UniRef90_W3XWP0	Condition	Periodontitis	1.78188532044915	0.593160908083504	54	24	0.002664111040118	0.094193442218194
UniRef90_A8SND4	Condition	Periodontitis	2.83424715540311	0.943906749057935	54	19	0.002676162349945	0.094227098835905
UniRef90_E1KT67	Condition	Periodontitis	1.91485808529523	0.637771063910726	54	23	0.002678403088998	0.094227098835905
UniRef90_Q8RHI5	Condition	Periodontitis	1.65590683007386	0.551756116356861	54	28	0.002689556958108	0.094398422020313
UniRef90_A0A133SKU5	Condition	Periodontitis	1.29205041688981	0.430790734107828	54	35	0.00270642435438	0.094548620119762
UniRef90_O83271	Condition	Periodontitis	4.16428076288271	1.38841466194868	54	18	0.002705951721719	0.094548620119762
UniRef90_A0A0M1VT56	Condition	Periodontitis	2.09824077326066	0.700633918996323	54	25	0.002746475750557	0.09471121229308
UniRef90_A0A0V1LZX7	Condition	Periodontitis	4.38767389312139	1.46528029460114	54	14	0.002749614485271	0.09471121229308
UniRef90_A8SN78	Condition	Periodontitis	3.67054264220641	1.22657845426655	54	14	0.002766977761637	0.09471121229308
UniRef90_C8PTG3	Condition	Periodontitis	2.74246448407366	0.916261856076626	54	16	0.002761581382644	0.09471121229308
UniRef90_D7NBE9	Condition	Periodontitis	2.73621148562311	0.913246376572308	54	18	0.002734233387698	0.09471121229308
UniRef90_D9RT37	Condition	Periodontitis	1.59792404631151	0.533332628489366	54	25	0.002734463862658	0.09471121229308
UniRef90_F9D8B9	Condition	Periodontitis	1.92699613925723	0.642870064114663	54	23	0.002722134133293	0.09471121229308
UniRef90_G1VEQ7	Condition	Periodontitis	2.49310948243955	0.833337149937924	54	19	0.00277412684123	0.09471121229308
UniRef90_U1Q308	Condition	Periodontitis	-2.04546789148188	0.682852182056826	54	16	0.002740161157828	0.09471121229308
UniRef90_U1RJ73	Condition	Periodontitis	-2.03866800200825	0.681373268937706	54	19	0.002771573538865	0.09471121229308
UniRef90_D4M9S1	Condition	Periodontitis	2.25794355336442	0.755602096034599	54	16	0.00280560999442	0.095235688494742
UniRef90_R7LD01	Condition	Periodontitis	2.60596524531126	0.872056696838567	54	15	0.002805359153352	0.095235688494742
UniRef90_W2CHR8	Condition	Periodontitis	2.16906634664449	0.725936729370891	54	21	0.002808508188202	0.095235688494742
UniRef90_G1VAY0	Condition	Periodontitis	1.98327986775895	0.664369607861079	54	20	0.002833877866279	0.095795352550074
UniRef90_Q8RHI3	Condition	Periodontitis	1.70432511813535	0.571004103259392	54	26	0.002837766734442	0.095795352550074
UniRef90_F9P4F3	Condition	Periodontitis	2.48388606714706	0.832849534925149	54	20	0.002860029827619	0.096330421682717
UniRef90_A0A0B4S0N3	Condition	Periodontitis	2.41283144374415	0.810550767351906	54	19	0.002912928017815	0.096655150132287
UniRef90_A0A0B4S1A1	Condition	Periodontitis	2.5943892270561	0.870429345870457	54	16	0.002876977622762	0.096655150132287
UniRef90_A0A0H5B6Z5	Condition	Periodontitis	2.69876184987591	0.906661484694633	54	18	0.002914710625078	0.096655150132287
UniRef90_E6MP70	Condition	Periodontitis	3.10408810573478	1.04262663339026	54	18	0.002909122967705	0.096655150132287
UniRef90_G5GIX4	Condition	Periodontitis	4.99272499197696	1.67669176228418	54	15	0.002903975324291	0.096655150132287
UniRef90_P31307	Condition	Periodontitis	2.62704010925995	0.88189908905099	54	18	0.002893377248182	0.096655150132287
UniRef90_S3LAY8	Condition	Periodontitis	3.86614052933721	1.29767100283539	54	14	0.002889155325487	0.096655150132287
UniRef90_A0A0E9FHT3	Condition	Periodontitis	3.2408910138178	1.0892102713172	54	16	0.002925587647921	0.096802153407635
UniRef90_A0A133QAH4	Condition	Periodontitis	1.83929625358114	0.618358127848545	54	22	0.002934819214791	0.09689418515294
UniRef90_A0A0E9FG92	Condition	Periodontitis	2.9096505521338	0.979437855710367	54	17	0.002970877814497	0.097262142318917
UniRef90_A0A0H5BLP7	Condition	Periodontitis	2.01168803219747	0.677492722877304	54	19	0.002984662925603	0.097262142318917
UniRef90_A7H103	Condition	Periodontitis	0.761118094512885	0.256323583133764	54	16	0.002984165923312	0.097262142318917
UniRef90_A8SLX9	Condition	Periodontitis	3.73225725181078	1.25654046968298	54	17	0.002975436714977	0.097262142318917
UniRef90_F0ISC2	Condition	Periodontitis	-1.89770145331915	0.639032094725136	54	24	0.002981395317643	0.097262142318917
UniRef90_N0CC29	Condition	Periodontitis	-1.64429581391022	0.553765888306075	54	29	0.002984812116164	0.097262142318917
UniRef90_V1CQF4	Condition	Periodontitis	1.60257219057326	0.53987611160606	54	24	0.002993473801492	0.097333254212149
UniRef90_C9MQX7	Condition	Periodontitis	2.53308753018277	0.854434755870934	54	15	0.003030418456662	0.098321697745083
UniRef90_A0A3E4U9G6	Condition	Periodontitis	2.72000011313517	0.918876144279737	54	14	0.003075013521155	0.099553562747384
UniRef90_G8UMK7	Condition	Periodontitis	2.89089193238596	0.976941105457117	54	19	0.003085128215176	0.099666228061015
UniRef90_C8PR92	Condition	Periodontitis	2.34275309657858	0.791975470869925	54	16	0.003095284301286	0.099779744150038
UniRef90_A0A0C1K6P5	Condition	Periodontitis	4.07146789436976	1.37718572850062	54	15	0.003112853858089	0.100131243375178
UniRef90_F5TDL6	Condition	Periodontitis	2.07788320665398	0.703613618734208	54	20	0.003145394491571	0.100961786436707
UniRef90_F9DAI0	Condition	Periodontitis	2.02299981633458	0.685475926595403	54	20	0.003165070997561	0.101376751653217
UniRef90_F9EQ24	Condition	Periodontitis	1.74531161079391	0.592100289505172	54	25	0.00320186785414	0.10233714660614
UniRef90_T2N8V5	Condition	Periodontitis	2.53646169979445	0.861993656755124	54	18	0.003255184516303	0.103820343532702
UniRef90_A0A134CJ66	Condition	Periodontitis	1.3112391429756	0.446066949170205	54	34	0.003286819986467	0.104607224230325
UniRef90_A0A0C1K3N2	Condition	Periodontitis	1.84918944943547	0.62983659612002	54	24	0.0033249269577	0.104930783106236
UniRef90_A7I3U7	Condition	Periodontitis	1.81063682649358	0.616648945852925	54	25	0.003322041123822	0.104930783106236
UniRef90_F0FHG1	Condition	Periodontitis	-2.59941658061017	0.885287081850625	54	18	0.003322156838679	0.104930783106236
UniRef90_F9DF64	Condition	Periodontitis	1.90304525577075	0.648040487256312	54	23	0.003318160296263	0.104930783106236
UniRef90_A0A139NWP5	Condition	Periodontitis	-1.63173019308123	0.556348708448999	54	28	0.003357827461912	0.10530539484936
UniRef90_D9RR77	Condition	Periodontitis	2.24287899038559	0.764580973127065	54	20	0.003351909012216	0.10530539484936
UniRef90_F0FHM9	Condition	Periodontitis	-1.71025681434542	0.582911778860613	54	30	0.00334635943414	0.10530539484936
UniRef90_A0A139QJ79	Condition	Periodontitis	2.38017366358215	0.812524056539796	54	21	0.003396632130129	0.106124958621376
UniRef90_A6KYH2	Condition	Periodontitis	2.23673198064874	0.763928281837133	54	23	0.003412219079625	0.106124958621376
UniRef90_C9MS10	Condition	Periodontitis	2.88655708799803	0.985664421615682	54	20	0.003405586741963	0.106124958621376
UniRef90_F0IJ98	Condition	Periodontitis	-1.94876171418148	0.665533634006075	54	23	0.003410194396353	0.106124958621376
UniRef90_G5GIE0	Condition	Periodontitis	3.43578672584126	1.17453149910208	54	14	0.003441904680367	0.106827049810908
UniRef90_D7NB71	Condition	Periodontitis	2.65338659224613	0.907772637798438	54	17	0.00346716782566	0.107389268200131
UniRef90_A0A0B4S1I8	Condition	Periodontitis	2.30204077002985	0.788243297183777	54	16	0.003495040333486	0.10758708174103
UniRef90_C8PNR5	Condition	Periodontitis	2.97566478113109	1.01885084002747	54	15	0.003493481339818	0.10758708174103
UniRef90_V2Y5H7	Condition	Periodontitis	2.26704110927658	0.776162108260471	54	16	0.003490951530149	0.10758708174103
UniRef90_C8PPA3	Condition	Periodontitis	3.78665455682816	1.29702818050925	54	16	0.003506100596716	0.107614750229734
UniRef90_F9P6Q4	Condition	Periodontitis	2.80201010204269	0.959883417875335	54	17	0.00351026678289	0.107614750229734
UniRef90_C8PSV7	Condition	Periodontitis	3.14601047897679	1.07888345667342	54	14	0.003545649109261	0.108257603494539
UniRef90_X8IP83	Condition	Periodontitis	1.71616631234549	0.588458170273522	54	21	0.003541214726733	0.108257603494539
UniRef90_A0A133P5C0	Condition	Periodontitis	1.67339336262688	0.574462455179711	54	31	0.003580060709017	0.109086555721802
UniRef90_F9D156	Condition	Periodontitis	2.43411780270167	0.836167270570323	54	20	0.003602259242529	0.109540765873004
UniRef90_A0A0E9FN56	Condition	Periodontitis	2.08842801331684	0.717797455762188	54	18	0.003620133310941	0.10964040846159
UniRef90_A8SNB4	Condition	Periodontitis	2.89810109381929	0.995941685366447	54	16	0.003615323549431	0.10964040846159
UniRef90_A0A2D3L691	Condition	Periodontitis	1.94890442723969	0.670238089180545	54	19	0.003640051563218	0.110021840206565
UniRef90_A0A0B4S082	Condition	Periodontitis	3.03457776728916	1.04487653699997	54	17	0.003681396067661	0.110691698051871
UniRef90_A0A134AJM1	Condition	Periodontitis	2.53906652641699	0.874335175542145	54	24	0.00368431959965	0.110691698051871
UniRef90_E1KT49	Condition	Periodontitis	3.35410451678277	1.15477113805854	54	18	0.00367767203264	0.110691698051871
UniRef90_A0A0M4GMT6	Condition	Periodontitis	2.64438663079391	0.911430750838923	54	16	0.003715494828156	0.111058384812315
UniRef90_C7XRU1	Condition	Periodontitis	1.64665821959795	0.567722185909723	54	26	0.003726096787738	0.111058384812315
UniRef90_G8UMK6	Condition	Periodontitis	2.59512417909265	0.894638996699548	54	22	0.003722706053153	0.111058384812315
UniRef90_T1ZEF0	Condition	Periodontitis	2.05148532709584	0.706970911260749	54	23	0.003710301292545	0.111058384812315
UniRef90_A0A0E9EKX8	Condition	Periodontitis	3.07380801003481	1.06086028849922	54	16	0.003761889367196	0.111533784244408
UniRef90_A0A139QH22	Condition	Periodontitis	2.05340215547936	0.708889467659459	54	22	0.003771745599531	0.111533784244408
UniRef90_M2D3U9	Condition	Periodontitis	5.25669074638128	1.8145117388666	54	17	0.003767165069826	0.111533784244408
UniRef90_V1CI09	Condition	Periodontitis	1.66272249724834	0.573898089510603	54	17	0.003764574640855	0.111533784244408
UniRef90_E6MLK4	Condition	Periodontitis	1.49950455825083	0.517848148856893	54	23	0.003783798158859	0.111670365309202
UniRef90_A0A254MTM9	Condition	Periodontitis	2.17689473543499	0.752349051035132	54	23	0.003810182225992	0.112165738963447
UniRef90_A0A2Z5R2D0	Condition	Periodontitis	-1.56488576980074	0.54092697824917	54	22	0.003816171849477	0.112165738963447
UniRef90_V1CQC1	Condition	Periodontitis	2.55624183501198	0.883775669982995	54	18	0.003822983514132	0.112165738963447
UniRef90_A0A0A1SEX2	Condition	Periodontitis	3.50131980259147	1.21139646796593	54	22	0.003848535311789	0.112257474811654
UniRef90_A0A0E9F6C7	Condition	Periodontitis	1.74353292749055	0.603157405522875	54	26	0.003844136234963	0.112257474811654
UniRef90_D1W6Z9	Condition	Periodontitis	2.11000954825993	0.730091486346634	54	14	0.003851660433327	0.112257474811654
UniRef90_E6J3B1	Condition	Periodontitis	2.88756461529868	0.999258368176738	54	17	0.003856001664413	0.112257474811654
UniRef90_A0A0H5B3L8	Condition	Periodontitis	1.74952590864071	0.606007798607088	54	23	0.003889721847544	0.112584588812725
UniRef90_F0H685	Condition	Periodontitis	2.04381613048638	0.707691717250044	54	20	0.003876956034997	0.112584588812725
UniRef90_F9P8L5	Condition	Periodontitis	1.93020306048769	0.66856767829986	54	23	0.003888451703775	0.112584588812725
UniRef90_A0A0E9FGJ7	Condition	Periodontitis	2.69621268467106	0.936300811254318	54	15	0.003981248833641	0.113918548853136
UniRef90_A0A134BR72	Condition	Periodontitis	2.10653277118986	0.731304739052636	54	30	0.003970286417035	0.113918548853136
UniRef90_A0A2M8TK94	Condition	Periodontitis	3.54484892601449	1.23027807324474	54	16	0.003959887341804	0.113918548853136
UniRef90_A3CL26	Condition	Periodontitis	-1.81213566654396	0.629292695096366	54	24	0.003981309955259	0.113918548853136
UniRef90_F9D8H8	Condition	Periodontitis	2.39742094681235	0.832012314633545	54	19	0.003958212563576	0.113918548853136
UniRef90_R5LXB3	Condition	Periodontitis	1.61902722299487	0.561648660801757	54	24	0.003943660358282	0.113918548853136
UniRef90_A0A0B4S2H3	Condition	Periodontitis	2.58488999896853	0.898413091273414	54	17	0.004012553892468	0.11416019805428
UniRef90_A0A139N063	Condition	Periodontitis	-1.48774300604593	0.516938821007803	54	29	0.00400222123992	0.11416019805428
UniRef90_E0QHL5	Condition	Periodontitis	2.54875328444755	0.88577010081943	54	18	0.004009118900211	0.11416019805428
UniRef90_V1CKX6	Condition	Periodontitis	1.67048794439079	0.581250548006765	54	19	0.004053666589037	0.115111870511367
UniRef90_R7PQD9	Condition	Periodontitis	4.18452337299123	1.45659559503825	54	14	0.004068378454207	0.115311662526601
UniRef90_A0A0E9EB74	Condition	Periodontitis	3.57468964045215	1.24533517503832	54	16	0.004098700185963	0.115517212370624
UniRef90_A0A0K1NKR0	Condition	Periodontitis	2.2960733424679	0.799720971496945	54	17	0.004090550646314	0.115517212370624
UniRef90_H1HT66	Condition	Periodontitis	1.90383623013475	0.663118053741638	54	22	0.004091280977862	0.115517212370624
UniRef90_F5TBD7	Condition	Periodontitis	2.58612217342866	0.901265921643843	54	15	0.004112084464969	0.115677402308542
UniRef90_A0A133ZRF1	Condition	Periodontitis	1.3309953971904	0.464315339364052	54	34	0.00414937983032	0.116074457748716
UniRef90_F2KTS4	Condition	Periodontitis	2.41867420463929	0.843630721666751	54	23	0.004144064093261	0.116074457748716
UniRef90_G8UPP7	Condition	Periodontitis	3.82511918777707	1.33399334672427	54	16	0.00413833428836	0.116074457748716
UniRef90_A0A0E9EFD4	Condition	Periodontitis	5.38187129671082	1.87830184298713	54	16	0.004166332432065	0.116327657316258
UniRef90_A0A1D8B240	Condition	Periodontitis	1.56504099295131	0.546317509375891	54	27	0.004173918738747	0.116327657316258
UniRef90_F9PQN6	Condition	Periodontitis	3.4912626522607	1.21983301766571	54	16	0.004208674275233	0.117079083263974
UniRef90_A0A2I1VJ79	Condition	Periodontitis	-2.06280850944609	0.72112090982857	54	18	0.004228955947632	0.117209181264443
UniRef90_Q73PM2	Condition	Periodontitis	5.23393722248101	1.82931996578804	54	15	0.004221230077296	0.117209181264443
UniRef90_F7HQ61	Condition	Periodontitis	3.27390337601502	1.14608669619204	54	16	0.00428214369078	0.118464756027446
UniRef90_Q8REI5	Condition	Periodontitis	1.40833857905983	0.493178083961657	54	31	0.004295031541062	0.118497382735284
UniRef90_V8CPW1	Condition	Periodontitis	3.14874476338936	1.10275712646904	54	17	0.004299099560027	0.118497382735284
UniRef90_D7NB36	Condition	Periodontitis	2.90792708367821	1.02015199775651	54	20	0.004365272821546	0.120100967628697
UniRef90_C8PTG4	Condition	Periodontitis	3.45164207369132	1.21178064541545	54	16	0.004393896654746	0.120667487289944
UniRef90_A8SJ22	Condition	Periodontitis	3.17628120807077	1.11588021333329	54	15	0.004421166544639	0.120974068913614
UniRef90_Q8RIE4	Condition	Periodontitis	1.423317590913	0.500005356554733	54	27	0.004418819760241	0.120974068913614
UniRef90_A0A0H5B3W0	Condition	Periodontitis	2.02142702853713	0.711222724360212	54	16	0.004480539074983	0.121700821977798
UniRef90_A0A1P8JMQ3	Condition	Periodontitis	2.43154702312536	0.855407564306276	54	16	0.004475285626977	0.121700821977798
UniRef90_D9RTK9	Condition	Periodontitis	1.82257840469869	0.641555688569827	54	21	0.00449901876681	0.121700821977798
UniRef90_E6MPA1	Condition	Periodontitis	3.08130154140324	1.08491106804897	54	17	0.00450934493261	0.121700821977798
UniRef90_F0FG31	Condition	Periodontitis	-2.29067842655522	0.806369039236514	54	15	0.004501010411959	0.121700821977798
UniRef90_G6C8H7	Condition	Periodontitis	-1.75548929366671	0.617613649067705	54	21	0.004477885557786	0.121700821977798
UniRef90_S3JVT5	Condition	Periodontitis	2.2077543375465	0.777557911842797	54	16	0.004520640305127	0.121700821977798
UniRef90_U1RA33	Condition	Periodontitis	-2.17649131132442	0.766444010039228	54	14	0.004515223790993	0.121700821977798
UniRef90_X8H5Y9	Condition	Periodontitis	2.29879795573611	0.808347246892512	54	17	0.004457554971052	0.121700821977798
UniRef90_E8JVL1	Condition	Periodontitis	-1.48314037312993	0.52271153643551	54	26	0.004548295708128	0.122226293609125
UniRef90_A0A0E9ER28	Condition	Periodontitis	2.13610199752444	0.753408447383833	54	23	0.004578970504969	0.122830883795803
UniRef90_A8SND6	Condition	Periodontitis	3.2028859860716	1.13035777360562	54	17	0.004603911162952	0.123060415462401
UniRef90_D9RTS4	Condition	Periodontitis	2.64093135480161	0.932013896346555	54	19	0.004603049294902	0.123060415462401
UniRef90_A0A139P5V1	Condition	Periodontitis	-1.56782995453951	0.553710398472097	54	24	0.004633050535498	0.123181743618138
UniRef90_D0WKE5	Condition	Periodontitis	2.2221791927478	0.784702186831047	54	17	0.004627580851303	0.123181743618138
UniRef90_D7N950	Condition	Periodontitis	2.19063272515197	0.77354148234645	54	19	0.004626472263207	0.123181743618138
UniRef90_A0A1Q8W589	Condition	Periodontitis	2.56420486242484	0.905837335665368	54	16	0.004643806977897	0.123249590851523
UniRef90_A0A0H3NXF7	Condition	Periodontitis	2.04909580675677	0.724306346801659	54	18	0.00466870214697	0.123295688217037
UniRef90_V8CND4	Condition	Periodontitis	1.45591741143988	0.51458977727729	54	27	0.004665318967129	0.123295688217037
UniRef90_V8CQ52	Condition	Periodontitis	2.770991086685	0.979513816629793	54	19	0.004670166861636	0.123295688217037
UniRef90_A0A133YST2	Condition	Periodontitis	2.19634952929489	0.776699365632561	54	19	0.004686925425435	0.123304717584738
UniRef90_C8PPJ4	Condition	Periodontitis	3.15303745293029	1.11479820855339	54	15	0.004678889200252	0.123304717584738
UniRef90_A5TUA2	Condition	Periodontitis	1.96906067709143	0.696992686364486	54	24	0.004726869006046	0.124011958360907
UniRef90_F0F5S8	Condition	Periodontitis	2.19787812823969	0.778052081564619	54	18	0.004730319008175	0.124011958360907
UniRef90_C8PPB5	Condition	Periodontitis	3.43155264098446	1.21580351260322	54	15	0.00476572727988	0.124505661214545
UniRef90_U2RFU4	Condition	Periodontitis	2.37933934447098	0.842989616741392	54	16	0.004765061906656	0.124505661214545
UniRef90_F9ERU5	Condition	Periodontitis	1.69355310345512	0.600159865906051	54	24	0.004774949237455	0.124530012925437
UniRef90_R6W2L9	Condition	Periodontitis	2.12461164296656	0.753205425633888	54	14	0.004791005015583	0.124732196436901
UniRef90_C8PN66	Condition	Periodontitis	2.32435551713665	0.82467782748552	54	16	0.004824841778922	0.125131588630997
UniRef90_D4MAX1	Condition	Periodontitis	2.08153356086408	0.73892798311599	54	17	0.004847995245855	0.125131588630997
UniRef90_D7NB27	Condition	Periodontitis	2.61883763530021	0.929559000049959	54	17	0.004843071594891	0.125131588630997
UniRef90_E8K9E3	Condition	Periodontitis	1.00287013582028	0.355816604636832	54	39	0.00482481735915	0.125131588630997
UniRef90_Q7P7Y2	Condition	Periodontitis	1.60534420542292	0.569774011090952	54	23	0.004839754632581	0.125131588630997
UniRef90_C8PSG2	Condition	Periodontitis	3.86465200350399	1.37223127172682	54	16	0.004857619422288	0.125164938184575
UniRef90_F9D190	Condition	Periodontitis	2.46913768456065	0.877060532488668	54	14	0.004874050908793	0.125373275260091
UniRef90_D4CUQ6	Condition	Periodontitis	2.61901426193239	0.930908132120711	54	21	0.004902106902026	0.125812108045274
UniRef90_S4NG98	Condition	Periodontitis	5.66605352615307	2.01422447855905	54	14	0.004907861490782	0.125812108045274
UniRef90_A0A0E9ER48	Condition	Periodontitis	1.85411797714271	0.659518828050109	54	21	0.004933880357977	0.126207302710738
UniRef90_J0LN61	Condition	Periodontitis	4.33237817702928	1.54126962549815	54	14	0.0049400808144	0.126207302710738
UniRef90_A0A134AJ01	Condition	Periodontitis	3.02582996501255	1.0787993676331	54	17	0.005034585539209	0.127231851997537
UniRef90_A0A2C6BQR7	Condition	Periodontitis	1.72370057053532	0.614619613889471	54	22	0.005039472236622	0.127231851997537
UniRef90_E1KRD7	Condition	Periodontitis	1.96628211153439	0.700506622932742	54	19	0.005001410178113	0.127231851997537
UniRef90_E6IYH6	Condition	Periodontitis	1.97009489891636	0.702157490861841	54	22	0.00501959584854	0.127231851997537
UniRef90_F0H4Y6	Condition	Periodontitis	2.45869296885978	0.875682347465549	54	14	0.004988967249515	0.127231851997537
UniRef90_N2BUN1	Condition	Periodontitis	1.79498449448372	0.639859377889715	54	33	0.005027294109402	0.127231851997537
UniRef90_W2CY95	Condition	Periodontitis	2.62295774613863	0.934925399037642	54	19	0.005023448992654	0.127231851997537
UniRef90_F9DFK6	Condition	Periodontitis	1.91924114370854	0.684476813934855	54	19	0.005048018816802	0.127233789708051
UniRef90_F5TE13	Condition	Periodontitis	2.03072757548766	0.724934498164722	54	15	0.005090401900994	0.128066923430251
UniRef90_Q8RIH2	Condition	Periodontitis	1.46295515891775	0.522340815168956	54	30	0.005098124098741	0.128066923430251
UniRef90_F9DEJ7	Condition	Periodontitis	2.13904313875855	0.763981891944799	54	18	0.005112460863351	0.128212666259185
UniRef90_A0A2C6AU64	Condition	Periodontitis	1.48430851866027	0.53062213090681	54	26	0.005153189115889	0.128237462160523
UniRef90_C4FNE6	Condition	Periodontitis	1.22211809070401	0.437062091960092	54	33	0.005170553551748	0.128237462160523
UniRef90_D9RTM7	Condition	Periodontitis	1.6439452808919	0.58783308898346	54	23	0.005164036401013	0.128237462160523
UniRef90_F5TDI1	Condition	Periodontitis	2.2130167611321	0.79067980166591	54	23	0.005128041637624	0.128237462160523
UniRef90_F9DHQ5	Condition	Periodontitis	1.83745326792721	0.656594855967596	54	23	0.00513472127692	0.128237462160523
UniRef90_F9PSI1	Condition	Periodontitis	3.57657668063932	1.27875552939602	54	18	0.00515923355027	0.128237462160523
UniRef90_T2NBD4	Condition	Periodontitis	3.1632630873134	1.1313344841336	54	15	0.005173206102335	0.128237462160523
UniRef90_F8NA50	Condition	Periodontitis	2.80484673803737	1.00540744434709	54	14	0.005274692058211	0.130537766224775
UniRef90_A0A0B4S2S6	Condition	Periodontitis	2.36573920419797	0.84912874960439	54	16	0.005334997915345	0.130932577747688
UniRef90_A0A0Q4B7Y7	Condition	Periodontitis	2.08948974950008	0.750024628559711	54	17	0.00533801843624	0.130932577747688
UniRef90_D5RAC4	Condition	Periodontitis	1.35321649171169	0.485546252819991	54	29	0.00531987883251	0.130932577747688
UniRef90_F3SKU7	Condition	Periodontitis	-2.9107661704222	1.04493479101325	54	14	0.005342941696135	0.130932577747688
UniRef90_F9PAJ1	Condition	Periodontitis	2.32439512977772	0.8341186119916	54	17	0.005325625991684	0.130932577747688
UniRef90_G8UII9	Condition	Periodontitis	2.18450977305576	0.784208344056564	54	18	0.005342476227222	0.130932577747688
UniRef90_A0A139NBV9	Condition	Periodontitis	0.95114321677213	0.341557790559135	54	32	0.005357376728451	0.131072497092485
UniRef90_UPI00036107CD	Condition	Periodontitis	1.71709234163269	0.616780550417889	54	25	0.005369966679696	0.131166893434775
UniRef90_A0A0B4S0X6	Condition	Periodontitis	3.24262783104106	1.16507881153783	54	15	0.005382839419459	0.131267879479071
UniRef90_X8IRC9	Condition	Periodontitis	1.7338147677666	0.623231418093622	54	22	0.005402905671841	0.131543677475526
UniRef90_A0A2R4KIE5	Condition	Periodontitis	2.34804079188943	0.844690306080754	54	19	0.005439820061688	0.13157429281675
UniRef90_H1HT65	Condition	Periodontitis	2.13839776617076	0.76928358534358	54	17	0.005440474205555	0.13157429281675
UniRef90_R5F9U5	Condition	Periodontitis	1.26702675213163	0.455818983856554	54	21	0.005441401771976	0.13157429281675
UniRef90_U2II21	Condition	Periodontitis	2.77260290044134	0.997452751049586	54	16	0.005441191091685	0.13157429281675
UniRef90_V1CJ95	Condition	Periodontitis	1.80143900484348	0.648167550828125	54	21	0.005447957005194	0.13157429281675
UniRef90_C8PPB6	Condition	Periodontitis	3.76686611087357	1.3563900969407	54	15	0.005484192616452	0.132236824212438
UniRef90_F5TEB2	Condition	Periodontitis	4.41976318770321	1.59212223729804	54	16	0.005502882172718	0.132474833331041
UniRef90_A5TUL8	Condition	Periodontitis	1.59041139287446	0.573056156098024	54	25	0.005514825085011	0.132549923883266
UniRef90_D9RWR4	Condition	Periodontitis	2.6359501794914	0.950121236356633	54	17	0.005531547680554	0.132739471657005
UniRef90_G1VFY7	Condition	Periodontitis	1.98482711123897	0.71562732336124	54	20	0.005544856924107	0.132846635907403
UniRef90_C8PP94	Condition	Periodontitis	4.34159890698589	1.56589376745597	54	15	0.005561022862442	0.132985633213242
UniRef90_C8PS08	Condition	Periodontitis	3.65178885295251	1.31730250381667	54	14	0.005568363952279	0.132985633213242
UniRef90_A0A134A4M3	Condition	Periodontitis	3.31962729969275	1.19822493562756	54	15	0.00559781729952	0.133298614819442
UniRef90_U1RP93	Condition	Periodontitis	-3.76155426139917	1.35777908142657	54	15	0.005599216212959	0.133298614819442
UniRef90_A8SJI1	Condition	Periodontitis	2.03269888159676	0.734148530717436	54	20	0.005626588251046	0.133456732104167
UniRef90_D4MAU3	Condition	Periodontitis	2.06589265346247	0.746229485872169	54	21	0.005632510195316	0.133456732104167
UniRef90_Q8RGH2	Condition	Periodontitis	1.66635860173019	0.601792664051309	54	25	0.005623015087544	0.133456732104167
UniRef90_A0A0E9EYX4	Condition	Periodontitis	3.32104923228557	1.20087055531928	54	16	0.005682955250127	0.133589489420175
UniRef90_A0A3B7DVG6	Condition	Periodontitis	3.4392618713682	1.24271034454817	54	15	0.005647954041389	0.133589489420175
UniRef90_E0E255	Condition	Periodontitis	2.06659453607121	0.746907915031918	54	16	0.005659791591798	0.133589489420175
UniRef90_F9DAI2	Condition	Periodontitis	1.85244335010046	0.670028750251336	54	20	0.005697129379684	0.133589489420175
UniRef90_G6C0K4	Condition	Periodontitis	4.03347840602127	1.45806057813655	54	16	0.005669093321317	0.133589489420175
UniRef90_H1HUC7	Condition	Periodontitis	1.83304823608511	0.66305794249291	54	20	0.005700363647872	0.133589489420175
UniRef90_V1CHV9	Condition	Periodontitis	1.36294244628659	0.492826694345905	54	17	0.005682491924983	0.133589489420175
UniRef90_U1RLR9	Condition	Periodontitis	-2.83129631841476	1.02477736826424	54	15	0.005730077679792	0.133908812081196
UniRef90_V2Y748	Condition	Periodontitis	2.33520132764847	0.845247917960523	54	17	0.005731817745188	0.133908812081196
UniRef90_A3CPR3	Condition	Periodontitis	-2.0026117514653	0.725252682038529	54	19	0.005757868910792	0.134308550897394
UniRef90_F5TDE7	Condition	Periodontitis	2.37740884539074	0.861466991908596	54	18	0.005785068270214	0.13473379155838
UniRef90_A0A0B4S0H8	Condition	Periodontitis	2.56079512040499	0.928529447724419	54	15	0.005817327122102	0.134868183021549
UniRef90_H1HUD6	Condition	Periodontitis	1.7352088173843	0.629095706642853	54	20	0.005811015802434	0.134868183021549
UniRef90_Q7P868	Condition	Periodontitis	1.68529325703369	0.611194825478535	54	26	0.005826750817533	0.134868183021549
UniRef90_V1CKL4	Condition	Periodontitis	1.51307639438806	0.548727706997521	54	22	0.005825828494989	0.134868183021549
UniRef90_R6VJU1	Condition	Periodontitis	3.52794076876094	1.27977093933411	54	14	0.005838842079077	0.134940131864458
UniRef90_F9HEV7	Condition	Periodontitis	1.78602801753682	0.648036027534055	54	20	0.005850175555088	0.134994373561502
UniRef90_A0A1A5HI10	Condition	Periodontitis	2.3083567353094	0.838073636220632	54	21	0.005880699307141	0.135490590478337
UniRef90_A0A179B4L9	Condition	Periodontitis	-1.74289035497461	0.633211825216224	54	22	0.00591493334278	0.135862582072234
UniRef90_D4CUG9	Condition	Periodontitis	1.82183549959649	0.661862929908504	54	23	0.005912637859603	0.135862582072234
UniRef90_C8PPB0	Condition	Periodontitis	3.72583662682422	1.35495328011183	54	15	0.005963351614271	0.136694646717264
UniRef90_E6MNS9	Condition	Periodontitis	2.48807504191311	0.905063548638164	54	20	0.005976623469582	0.136694646717264
UniRef90_V1CJ16	Condition	Periodontitis	3.0915281931022	1.12482113539975	54	14	0.00598755675276	0.136694646717264
UniRef90_X8IRZ7	Condition	Periodontitis	2.33499337965216	0.849496675479466	54	15	0.005983601638507	0.136694646717264
UniRef90_A0A246ESS9	Condition	Periodontitis	1.78799861229089	0.65077507710969	54	19	0.006005317254575	0.136892072531448
UniRef90_F0F714	Condition	Periodontitis	1.81605070528628	0.661225345915943	54	18	0.006023619328377	0.137101226592231
UniRef90_A0A133P7Q5	Condition	Periodontitis	2.5074614062172	0.913515910412768	54	16	0.006053911481402	0.137374294553788
UniRef90_F0H4Y7	Condition	Periodontitis	2.21307061697285	0.806491496197199	54	19	0.006068225347178	0.137374294553788
UniRef90_F0IPC7	Condition	Periodontitis	-2.18953368861965	0.797976570645526	54	15	0.006072196217795	0.137374294553788
UniRef90_Q8RGG8	Condition	Periodontitis	1.4792503666551	0.538949319253892	54	28	0.006056754795529	0.137374294553788
UniRef90_A0A139MI75	Condition	Periodontitis	-1.34434712544701	0.490651656548819	54	30	0.006145382105343	0.138197499979736
UniRef90_C8N7K9	Condition	Periodontitis	-1.7782863589383	0.6489693075574	54	15	0.00614073753572	0.138197499979736
UniRef90_D2ES31	Condition	Periodontitis	-2.6987112654061	0.984840980196137	54	16	0.006139232123991	0.138197499979736
UniRef90_V1CFE6	Condition	Periodontitis	2.29713588850122	0.838225692829797	54	16	0.006135059763586	0.138197499979736
UniRef90_A0A134AJE4	Condition	Periodontitis	3.23789274600732	1.18300494747537	54	15	0.006200098587742	0.138618129519589
UniRef90_A8SL99	Condition	Periodontitis	3.21759243661655	1.17569279485906	54	16	0.006204699270339	0.138618129519589
UniRef90_A8SM78	Condition	Periodontitis	3.64477568069788	1.33188905738263	54	15	0.006208791262497	0.138618129519589
UniRef90_C8PPB1	Condition	Periodontitis	4.39908840034453	1.6066131187705	54	15	0.006179282411736	0.138618129519589
UniRef90_Q7P703	Condition	Periodontitis	2.62481807638954	0.959198545568312	54	16	0.006210225080993	0.138618129519589
UniRef90_A0A2L1GQS5	Condition	Periodontitis	1.95730503881522	0.715745230896261	54	17	0.006244866525476	0.138978348067709
UniRef90_F9DC15	Condition	Periodontitis	1.81698616240132	0.664406349636009	54	24	0.006242741327516	0.138978348067709
UniRef90_C4Z2U0	Condition	Periodontitis	1.764399231526	0.645388993504358	54	20	0.006259780873877	0.139104183857071
UniRef90_Q8R5X5	Condition	Periodontitis	1.9625150037492	0.718258825049796	54	21	0.006288948037763	0.139545904613408
UniRef90_A0A0M1VU11	Condition	Periodontitis	2.12789862853843	0.779411689505012	54	19	0.006330851895485	0.139685996374092
UniRef90_A8SMJ8	Condition	Periodontitis	2.81307991459857	1.0301963337424	54	18	0.006321434602171	0.139685996374092
UniRef90_D4CSB4	Condition	Periodontitis	1.95154798354741	0.714839438891553	54	22	0.006332456632323	0.139685996374092
UniRef90_U1QSX0	Condition	Periodontitis	-0.765031129582473	0.280110872859861	54	36	0.006310941839265	0.139685996374092
UniRef90_F0F8Y6	Condition	Periodontitis	1.60163032404992	0.586786835354075	54	19	0.006343187298515	0.139717536067883
UniRef90_F4EWT3	Condition	Periodontitis	1.83187578280785	0.671615373967736	54	19	0.006380334150749	0.14002941228686
UniRef90_Q8RHI7	Condition	Periodontitis	2.03492500381028	0.74606010002476	54	21	0.006380431119366	0.14002941228686
UniRef90_UPI0005D00F3B	Condition	Periodontitis	3.1116430674865	1.14092040351199	54	16	0.006385311371089	0.14002941228686
UniRef90_C8PT99	Condition	Periodontitis	3.62147353230662	1.32815103499774	54	14	0.006397057216625	0.140078505762818
UniRef90_F0F6X9	Condition	Periodontitis	1.84993850246898	0.678704433868029	54	20	0.00641670572783	0.140078505762818
UniRef90_I0SIL0	Condition	Periodontitis	2.79516404230689	1.02564582292497	54	17	0.006424849585314	0.140078505762818
UniRef90_Q8RHM2	Condition	Periodontitis	2.03520373048768	0.746727378935063	54	23	0.00642046298494	0.140078505762818
UniRef90_A0A0B4S0I4	Condition	Periodontitis	1.87617866774203	0.688927630292333	54	21	0.006462707390786	0.140155144410348
UniRef90_A0A0S3UJ97	Condition	Periodontitis	1.85517378500933	0.681205105771925	54	20	0.006461957398097	0.140155144410348
UniRef90_A0A398C4R9	Condition	Periodontitis	2.45679288064797	0.902282410154588	54	16	0.006471856631931	0.140155144410348
UniRef90_C8PP98	Condition	Periodontitis	4.21729073269876	1.54811739137941	54	15	0.00644688915748	0.140155144410348
UniRef90_F9PQN1	Condition	Periodontitis	3.10487399176389	1.14056365992762	54	14	0.00648434465219	0.140155144410348
UniRef90_N0CFR1	Condition	Periodontitis	-1.69769728390535	0.623598986405701	54	32	0.006480605801534	0.140155144410348
UniRef90_X8IP90	Condition	Periodontitis	1.64487556183525	0.604442881955616	54	21	0.006502404440106	0.140343562498947
UniRef90_A0A139R0B1	Condition	Periodontitis	0.987831320935184	0.363207762890094	54	16	0.006533291641014	0.140606170531959
UniRef90_A8SLV0	Condition	Periodontitis	2.11667454220933	0.778248344464386	54	14	0.006532275818792	0.140606170531959
UniRef90_A0A0E9EVI4	Condition	Periodontitis	2.38123942615236	0.875781199015381	54	14	0.006548179030618	0.140629750332599
UniRef90_C8PMV1	Condition	Periodontitis	2.16913615438179	0.797984745764621	54	16	0.006562472039885	0.140629750332599
UniRef90_F9DFI7	Condition	Periodontitis	1.93056265563742	0.71016847041809	54	19	0.006558712262323	0.140629750332599
UniRef90_A0A133XVS2	Condition	Periodontitis	1.73721174400697	0.639449170977111	54	20	0.006593005735221	0.140696453637679
UniRef90_A8SKI4	Condition	Periodontitis	5.21312834271616	1.91841822306004	54	14	0.006579510081536	0.140696453637679
UniRef90_Q8RIG1	Condition	Periodontitis	1.34233681599729	0.494106090911045	54	29	0.006593682822589	0.140696453637679
UniRef90_A0A1D3UQ26	Condition	Periodontitis	3.04873026158745	1.12305462507778	54	15	0.006634049212112	0.141211309268187
UniRef90_A8SIE9	Condition	Periodontitis	4.1663528610414	1.53482333509384	54	17	0.006636611925399	0.141211309268187
UniRef90_A0A0B4S1V8	Condition	Periodontitis	3.04769904699531	1.12509391480767	54	17	0.006751895579993	0.142696533923951
UniRef90_D4CMC8	Condition	Periodontitis	1.92025668982443	0.708811225443143	54	17	0.006746135461637	0.142696533923951
UniRef90_D7NGJ5	Condition	Periodontitis	1.77097793031284	0.653576115103035	54	17	0.006734945426354	0.142696533923951
UniRef90_F9DCM6	Condition	Periodontitis	1.57182601036638	0.580215742233192	54	21	0.006747878018971	0.142696533923951
UniRef90_V1CIN9	Condition	Periodontitis	2.11972059078101	0.782548356592972	54	17	0.006753909973368	0.142696533923951
UniRef90_F9DIH9	Condition	Periodontitis	1.79276277933549	0.662056801452795	54	19	0.006771684112381	0.142871121820478
UniRef90_F3UUZ0	Condition	Periodontitis	-2.27407457455253	0.840727586140177	54	18	0.006832727195533	0.143956841418361
UniRef90_A0A1D3UNJ8	Condition	Periodontitis	2.56765319269085	0.95066074432114	54	18	0.006914915521849	0.145484399116546
UniRef90_F9DFI8	Condition	Periodontitis	1.79375929402504	0.664264427528082	54	21	0.006926253698375	0.145519137142651
UniRef90_A0A0M5M6G9	Condition	Periodontitis	2.00696007609573	0.744023389225031	54	21	0.00698744171747	0.146395187559041
UniRef90_D4M872	Condition	Periodontitis	3.26688131165306	1.21105582281504	54	15	0.00698521964436	0.146395187559041
UniRef90_D5EG71	Condition	Periodontitis	2.41448127658379	0.89555356559104	54	16	0.007016146809211	0.146759274978765
UniRef90_U1PXW0	Condition	Periodontitis	-1.79033885975538	0.664149326623535	54	19	0.007024358854329	0.146759274978765
UniRef90_A0A398C0N0	Condition	Periodontitis	1.52316802400092	0.565518137996167	54	25	0.007072680682458	0.147425147314804
UniRef90_B2RJ90	Condition	Periodontitis	3.948855672455	1.46620307348904	54	15	0.007075857489946	0.147425147314804
UniRef90_A0A0B4S2Q0	Condition	Periodontitis	1.96107462171103	0.728884002982154	54	20	0.007134145272063	0.148023660603501
UniRef90_A3CL45	Condition	Periodontitis	-1.67342411135306	0.621866557706462	54	27	0.007124464909651	0.148023660603501
UniRef90_E1KU35	Condition	Periodontitis	1.74149339676414	0.647209407301984	54	22	0.007128674908792	0.148023660603501
UniRef90_A0A069QMM7	Condition	Periodontitis	1.6354277592092	0.60810456944166	54	22	0.007158364755883	0.14832131774189
UniRef90_Q8RIH0	Condition	Periodontitis	1.30052221669123	0.483710919430304	54	29	0.00717447706521	0.148450405610996
UniRef90_Q8RIH5	Condition	Periodontitis	1.2965428822965	0.482439083167403	54	26	0.007199453280902	0.148762293240311
UniRef90_Q4L2X3	Condition	Periodontitis	-2.23689468481195	0.833011813014496	54	20	0.007246263100479	0.149523852054106
UniRef90_E1KS61	Condition	Periodontitis	2.01356489554932	0.750163343841112	54	21	0.007271042766661	0.149829361372812
UniRef90_Q9S4J1	Condition	Periodontitis	1.1014999373997	0.410577757888145	54	36	0.007300761200478	0.150235664045999
UniRef90_C3JAH3	Condition	Periodontitis	2.04469216599707	0.762521002719604	54	20	0.007329518477261	0.150621103372658
UniRef90_A0A134AIQ1	Condition	Periodontitis	2.62701999071167	0.980578460059346	54	14	0.007383108318617	0.151102252264658
UniRef90_E6MNW0	Condition	Periodontitis	2.60486335760783	0.972286967376498	54	18	0.007381822532585	0.151102252264658
UniRef90_G1VFX2	Condition	Periodontitis	1.60718106803363	0.599897511878356	54	21	0.007382194484379	0.151102252264658
UniRef90_F0F9S3	Condition	Periodontitis	2.1578785225674	0.805693856021202	54	17	0.007400001647691	0.151185365638237
UniRef90_V1CI12	Condition	Periodontitis	1.95432657205208	0.729782966488824	54	19	0.007407297903724	0.151185365638237
UniRef90_A0A1X1IPC9	Condition	Periodontitis	2.23928635096709	0.837162845087523	54	24	0.007476234212479	0.151998980919739
UniRef90_A9DGZ7	Condition	Periodontitis	2.4460782627002	0.914839786085489	54	15	0.007500213965141	0.151998980919739
UniRef90_E0DDF9	Condition	Periodontitis	3.19463231739108	1.19481760393116	54	14	0.007501045120868	0.151998980919739
UniRef90_E6IZD1	Condition	Periodontitis	1.73335623756623	0.648360560538876	54	24	0.007507660717097	0.151998980919739
UniRef90_F5U2F5	Condition	Periodontitis	2.32504220240207	0.869683299819044	54	17	0.007507871378142	0.151998980919739
UniRef90_W2CQF2	Condition	Periodontitis	2.42947809585837	0.908744818790231	54	18	0.007507688067989	0.151998980919739
UniRef90_V2Y180	Condition	Periodontitis	3.25328332119277	1.21727650788969	54	15	0.007526775740956	0.15217661531714
UniRef90_A0A0S3UJD0	Condition	Periodontitis	1.63661209200841	0.612598309652863	54	26	0.007549261433581	0.152426082332324
UniRef90_D6GS20	Condition	Periodontitis	2.56458700186877	0.960475044660054	54	15	0.007582334943711	0.152683425635954
UniRef90_R6E4P6	Condition	Periodontitis	2.72969983302362	1.022205206125	54	15	0.007576026115553	0.152683425635954
UniRef90_C8PSG3	Condition	Periodontitis	2.36081450167804	0.884706705653156	54	18	0.007619727565998	0.153230987277675
UniRef90_F9PL61	Condition	Periodontitis	1.38127591939158	0.517749383246245	54	15	0.007633910940918	0.153310976142345
UniRef90_D5RBV1	Condition	Periodontitis	1.62252073640983	0.608947654057001	54	22	0.007711050412626	0.154447199064626
UniRef90_R9RER0	Condition	Periodontitis	1.42171205867218	0.533524693536323	54	29	0.007704466024452	0.154447199064626
UniRef90_F0IKT4	Condition	Periodontitis	-1.5483730050883	0.581253667405452	54	27	0.007725183421108	0.154524241480542
UniRef90_D4CU28	Condition	Periodontitis	1.69482589007483	0.636922470553002	54	21	0.007791796860983	0.155649431443723
UniRef90_F9DLQ5	Condition	Periodontitis	1.76373015208879	0.663010704641231	54	20	0.007809808404597	0.155802047614678
UniRef90_Q7P795	Condition	Periodontitis	1.52537351089937	0.573595935958763	54	23	0.007829921799544	0.155945966085012
UniRef90_T1CR16	Condition	Periodontitis	2.56645407408656	0.965202837824859	54	16	0.007837784875129	0.155945966085012
UniRef90_A0A2A6ELM1	Condition	Periodontitis	1.98323741341527	0.746056306466575	54	14	0.00785372191656	0.156056363267947
UniRef90_F9EKZ3	Condition	Periodontitis	1.51083195396898	0.568965901334788	54	24	0.007921445750439	0.157064329994196
UniRef90_H1HSW9	Condition	Periodontitis	2.48206617036723	0.93478274766754	54	14	0.007925360280628	0.157064329994196
UniRef90_A0A0B4S2U8	Condition	Periodontitis	2.19384556095895	0.827874868125432	54	16	0.008049834384147	0.157342424477395
UniRef90_A3CQ78	Condition	Periodontitis	-2.52011898195991	0.951039801653767	54	16	0.008052597005925	0.157342424477395
UniRef90_D4M961	Condition	Periodontitis	4.63086469886651	1.74507045403543	54	19	0.00796184631876	0.157342424477395
UniRef90_D7NBF1	Condition	Periodontitis	2.22942592550749	0.840708901658084	54	19	0.008005434579736	0.157342424477395
UniRef90_D9RTK8	Condition	Periodontitis	1.80749489117555	0.681609590021277	54	20	0.008006305385554	0.157342424477395
UniRef90_E1KN09	Condition	Periodontitis	3.38107489449877	1.2757398477984	54	15	0.008042376384037	0.157342424477395
UniRef90_F0INT5	Condition	Periodontitis	-2.06210150801918	0.777970472869672	54	17	0.008034497119799	0.157342424477395
UniRef90_Q8RHJ2	Condition	Periodontitis	1.23336546002354	0.465460957045664	54	28	0.008054608202844	0.157342424477395
UniRef90_V1CGL2	Condition	Periodontitis	1.98957002790499	0.750175107051022	54	18	0.007998317452193	0.157342424477395
UniRef90_X8IQC9	Condition	Periodontitis	2.27465180255471	0.858420464294026	54	14	0.008053686216094	0.157342424477395
UniRef90_X8IRU2	Condition	Periodontitis	4.06141064822858	1.53246147521847	54	14	0.008043151104251	0.157342424477395
UniRef90_U5P563	Condition	Periodontitis	2.53799662071717	0.958291186127947	54	16	0.008085923128532	0.157749009398445
UniRef90_Q8RHI6	Condition	Periodontitis	1.99065221679845	0.752226811008855	54	21	0.008136660665459	0.158532965650488
UniRef90_A0A095YQR9	Condition	Periodontitis	1.88132729915338	0.712229687191975	54	21	0.008254918824357	0.158574668260223
UniRef90_A0A1P8JMC1	Condition	Periodontitis	2.39184040913655	0.905162584700494	54	20	0.008231035253232	0.158574668260223
UniRef90_C8PMV8	Condition	Periodontitis	3.49064992769328	1.32065584350071	54	15	0.008214627334569	0.158574668260223
UniRef90_E8JX82	Condition	Periodontitis	-1.194822838702	0.451720982676861	54	32	0.008167978015629	0.158574668260223
UniRef90_F3U8Q3	Condition	Periodontitis	-1.36922285885282	0.518013107062421	54	29	0.008212153795669	0.158574668260223
UniRef90_F3UME7	Condition	Periodontitis	-1.96121392650571	0.742329197627546	54	20	0.008242455117387	0.158574668260223
UniRef90_F9DGG1	Condition	Periodontitis	2.14986742229086	0.812778360262356	54	20	0.008167052540924	0.158574668260223
UniRef90_F9DKH9	Condition	Periodontitis	2.13148310205095	0.806827993374498	54	18	0.0082465255703	0.158574668260223
UniRef90_Q8RHI2	Condition	Periodontitis	1.32601625179915	0.501652641295226	54	28	0.008210330566891	0.158574668260223
UniRef90_V8CQM9	Condition	Periodontitis	1.89372652842422	0.716200579924294	54	19	0.008190150169361	0.158574668260223
UniRef90_X8INK2	Condition	Periodontitis	2.9933550251434	1.13284233422765	54	16	0.008233526844999	0.158574668260223
UniRef90_D9RV13	Condition	Periodontitis	2.00828124697009	0.760806265168762	54	17	0.008298557624694	0.15920936479968
UniRef90_E6J1E4	Condition	Periodontitis	1.43580333809809	0.54410920270678	54	29	0.008319645287007	0.159410346302836
UniRef90_D4M8H1	Condition	Periodontitis	4.56690760939466	1.73150473236304	54	15	0.008351054147276	0.15980832535081
UniRef90_A0A0E9ENP7	Condition	Periodontitis	2.65984932450972	1.0089395797428	54	15	0.008382002236646	0.159940690513914
UniRef90_F3UR64	Condition	Periodontitis	-1.50427555653559	0.570592701873895	54	26	0.008380606190193	0.159940690513914
UniRef90_Q8RIG2	Condition	Periodontitis	1.20799290036612	0.458288275392292	54	33	0.008391940273362	0.159940690513914
UniRef90_V1CNS1	Condition	Periodontitis	1.83757782051994	0.697232314205794	54	18	0.008400559500431	0.159940690513914
UniRef90_A0A124EFM9	Condition	Periodontitis	1.13125973010052	0.429318473645275	54	34	0.008413407759382	0.159982546027134
UniRef90_C8PMV7	Condition	Periodontitis	3.60401479917799	1.3680428120406	54	16	0.008427835785091	0.160002812864393
UniRef90_D5REA8	Condition	Periodontitis	1.38504999286831	0.525812954410723	54	26	0.008435776047703	0.160002812864393
UniRef90_A8SLQ7	Condition	Periodontitis	2.71125618694091	1.02972122256412	54	14	0.008463429703446	0.160324894079655
UniRef90_A0A0E9FBD0	Condition	Periodontitis	2.42022991124433	0.920412595336908	54	16	0.008550916794491	0.160603050603922
UniRef90_A0A117J299	Condition	Periodontitis	1.10715327905076	0.421064284818186	54	34	0.00855315929862	0.160603050603922
UniRef90_C8PMX2	Condition	Periodontitis	3.07166007342077	1.16847218594379	54	14	0.00856909672239	0.160603050603922
UniRef90_C8PRE6	Condition	Periodontitis	4.34553011831597	1.65225320696258	54	14	0.00853690322821	0.160603050603922
UniRef90_D9RR80	Condition	Periodontitis	1.5732324303046	0.598299697214717	54	21	0.008550911261403	0.160603050603922
UniRef90_F0I013	Condition	Periodontitis	-1.81176973807878	0.689135007239415	54	16	0.008562400905787	0.160603050603922
UniRef90_F8LGT4	Condition	Periodontitis	2.07899437055613	0.790450148466367	54	17	0.008534977004821	0.160603050603922
UniRef90_F9PAC9	Condition	Periodontitis	2.54950416702441	0.969367938912824	54	17	0.008536764284621	0.160603050603922
UniRef90_V1CP19	Condition	Periodontitis	1.74472725315511	0.663753926346534	54	20	0.008574334082302	0.160603050603922
UniRef90_C8PPQ7	Condition	Periodontitis	3.12827669084446	1.19055021034041	54	15	0.00859923321391	0.160813762849213
UniRef90_E8JSA8	Condition	Periodontitis	-2.01112149496034	0.765476032281131	54	15	0.008606994097375	0.160813762849213
UniRef90_C8PMV9	Condition	Periodontitis	3.52046775104548	1.34120233950705	54	16	0.008668471954784	0.161360329250013
UniRef90_V2YAE9	Condition	Periodontitis	2.74211719932082	1.04456906322243	54	15	0.008661890650133	0.161360329250013
UniRef90_X8H778	Condition	Periodontitis	2.57514814325453	0.980807389394406	54	16	0.008651187402557	0.161360329250013
UniRef90_A0A0P0N9D2	Condition	Periodontitis	1.40009139171177	0.533637128752918	54	28	0.008698626749499	0.161545321190281
UniRef90_U2P1Y8	Condition	Periodontitis	3.02429456387341	1.15271543935787	54	16	0.00869991777679	0.161545321190281
UniRef90_A0A0H5B6S8	Condition	Periodontitis	3.42426254993374	1.30647114774866	54	17	0.008767193290574	0.162593552606185
UniRef90_C9MQ90	Condition	Periodontitis	1.50393138427679	0.573920572181428	54	22	0.008781325834194	0.162654841777139
UniRef90_A0A1X1FL05	Condition	Periodontitis	-2.4234452467658	0.925164966650432	54	19	0.008806557746205	0.162921318304791
UniRef90_A0A0H5B650	Condition	Periodontitis	1.81422536393399	0.692899463778494	54	24	0.008836657312588	0.163277080134931
UniRef90_F0FAW5	Condition	Periodontitis	2.28182962212952	0.871719977858091	54	18	0.008854595195508	0.163407529517108
UniRef90_A0A133NCU7	Condition	Periodontitis	1.57079513846749	0.600590627375882	54	19	0.008911849052089	0.163860215985897
UniRef90_A8SLE4	Condition	Periodontitis	2.07699190692549	0.794084419933952	54	14	0.008907586113019	0.163860215985897
UniRef90_E1KQU5	Condition	Periodontitis	1.57207237967613	0.600897029853045	54	21	0.008891204584208	0.163860215985897
UniRef90_Q8RIG9	Condition	Periodontitis	1.37201175079953	0.524776000959623	54	29	0.00893656894283	0.164113861441562
UniRef90_A0A1Q2TLE0	Condition	Periodontitis	2.29783949706029	0.879437308281877	54	14	0.0089790185599	0.1646920840132
UniRef90_A0A0A0X2F1	Condition	Periodontitis	4.91647258885512	1.88406032977423	54	15	0.009067223253049	0.166107106960125
UniRef90_A0A0K1F3N2	Condition	Periodontitis	1.72382232687789	0.66076049516177	54	18	0.009084813610412	0.166226638313775
UniRef90_X8ISB3	Condition	Periodontitis	2.30676655421924	0.884497227494637	54	15	0.009107362068957	0.166436487834396
UniRef90_N6X750	Condition	Periodontitis	2.07679790863867	0.796912690399457	54	16	0.009159188475301	0.167180229982948
UniRef90_D7N9J5	Condition	Periodontitis	3.3364599670278	1.28052966272349	54	17	0.009173192315267	0.167232639514486
UniRef90_E0DBS7	Condition	Periodontitis	2.10595362261458	0.808714350839238	54	18	0.009212232954551	0.167740804173651
UniRef90_A0A2G7H985	Condition	Periodontitis	2.68578476109278	1.03197906283996	54	18	0.009253132037931	0.168281536893225
UniRef90_A3CPK6	Condition	Periodontitis	-1.69462062254846	0.651432397284216	54	21	0.009285061739974	0.168477423772946
UniRef90_Q7P882	Condition	Periodontitis	1.7193762969428	0.661004322807412	54	20	0.009290980997323	0.168477423772946
UniRef90_Q8RHW1	Condition	Periodontitis	1.99376996186654	0.766564833802265	54	21	0.009297549215003	0.168477423772946
UniRef90_T1ZBB7	Condition	Periodontitis	3.34621864198256	1.28681012100517	54	19	0.009311565864886	0.168528123400389
UniRef90_F0F681	Condition	Periodontitis	2.3885285305949	0.918906098289901	54	18	0.009340938339521	0.168856288491324
UniRef90_Q8R6A2	Condition	Periodontitis	2.21683250874392	0.853364128753461	54	21	0.009383491388503	0.169421643795782
UniRef90_A0A0B4S0J4	Condition	Periodontitis	4.6807307674572	1.80267180914827	54	14	0.009416470057532	0.16942695224594
UniRef90_A8SJR2	Condition	Periodontitis	2.98579997972785	1.14992824145742	54	16	0.009417621163983	0.16942695224594
UniRef90_W2D0R1	Condition	Periodontitis	1.68073351263971	0.647260526453132	54	18	0.00941274344737	0.16942695224594
UniRef90_A0A0P0N851	Condition	Periodontitis	2.63366827298705	1.01492456958358	54	17	0.00946074572182	0.169912087937864
UniRef90_H1HTV5	Condition	Periodontitis	1.98973814339142	0.766845564103786	54	16	0.009467209266675	0.169912087937864
UniRef90_C2L1L8	Condition	Periodontitis	1.880132312647	0.724719089333513	54	17	0.00947861842087	0.169913849544516
UniRef90_C4Z055	Condition	Periodontitis	1.08149995330334	0.417548367637017	54	31	0.00959427644717	0.171782146352068
UniRef90_E1LV52	Condition	Periodontitis	1.34702172470388	0.520257916734541	54	29	0.009621535474207	0.172065126063743
UniRef90_A0A140PQ79	Condition	Periodontitis	1.46347560825786	0.565341238042685	54	20	0.009635049171837	0.172101912793508
UniRef90_A0A0S2ZP67	Condition	Periodontitis	2.06361509329092	0.797964865354021	54	20	0.009706941512184	0.173046336290216
UniRef90_W3Z4L9	Condition	Periodontitis	1.50077020643338	0.580354344184056	54	24	0.009710961356188	0.173046336290216
UniRef90_E3CD32	Condition	Periodontitis	1.53270918614659	0.592869248132511	54	31	0.009731128668086	0.173200254563971
UniRef90_A0A0E9EM06	Condition	Periodontitis	3.57674743554853	1.3847716044235	54	14	0.009796943889333	0.173526955997451
UniRef90_A0A0E9FP77	Condition	Periodontitis	-1.89595501127437	0.734041788078566	54	18	0.00979743054	0.173526955997451
UniRef90_A0A133QJD2	Condition	Periodontitis	2.36346069517201	0.915448324145607	54	17	0.009830014782505	0.173526955997451
UniRef90_A0A359YKN2	Condition	Periodontitis	2.15514904968973	0.834542670998104	54	17	0.009810691488953	0.173526955997451
UniRef90_F9D893	Condition	Periodontitis	1.65479488333788	0.64071535884983	54	19	0.009802195500927	0.173526955997451
UniRef90_Q8RHX4	Condition	Periodontitis	1.64652409426886	0.637757374479667	54	26	0.009830344797885	0.173526955997451
UniRef90_Q8RIH4	Condition	Periodontitis	1.16942532419359	0.452896403953321	54	32	0.009820017095945	0.173526955997451
UniRef90_C8PRQ0	Condition	Periodontitis	3.12181238366615	1.20946352432107	54	16	0.009847046271782	0.173617757153414
UniRef90_F0FAI2	Condition	Periodontitis	2.17410016398941	0.842460300250828	54	15	0.009861281278042	0.173664908978601
UniRef90_Q8RIE3	Condition	Periodontitis	1.39424702338361	0.540669020277872	54	23	0.009916022560574	0.174424462417966
UniRef90_UPI000BE72D9C	Condition	Periodontitis	3.00609953570278	1.16653594536642	54	14	0.00996776701595	0.175129586097773
UniRef90_A0A134AIW1	Condition	Periodontitis	2.11766976304389	0.822106554927596	54	17	0.00999776265768	0.17527278753814
UniRef90_H1HTQ6	Condition	Periodontitis	1.97898794849424	0.768632738759906	54	16	0.01003311259548	0.17527278753814
UniRef90_Q7P867	Condition	Periodontitis	1.47558966349018	0.573123193557021	54	25	0.01003425624303	0.17527278753814
UniRef90_Q8RH08	Condition	Periodontitis	1.56054866407399	0.606096369700059	54	19	0.010031158900221	0.17527278753814
UniRef90_W2CGF2	Condition	Periodontitis	2.47865327984391	0.962622004835567	54	17	0.010026971023482	0.17527278753814
UniRef90_A0A0M1VVR5	Condition	Periodontitis	1.41435523312966	0.549499389463602	54	27	0.010055999170217	0.175305972496359
UniRef90_A0A2D3L5P7	Condition	Periodontitis	1.82616646596067	0.709527731261019	54	19	0.010059495958718	0.175305972496359
UniRef90_F9DH56	Condition	Periodontitis	2.24348839925544	0.871900416391527	54	16	0.010079160029673	0.175445123946401
UniRef90_F5TDM9	Condition	Periodontitis	2.17818837225842	0.846836828261126	54	14	0.010107011712089	0.175701542046411
UniRef90_H1HR63	Condition	Periodontitis	3.09253526428147	1.20248133889026	54	14	0.010117283575432	0.175701542046411
UniRef90_A0A1Y4PZV5	Condition	Periodontitis	3.27853638161464	1.27517558049201	54	16	0.010139155855429	0.175878059191986
UniRef90_A0A081PX57	Condition	Periodontitis	2.94546722602742	1.1459112368446	54	18	0.010157680313461	0.17599616340117
UniRef90_E4LAJ4	Condition	Periodontitis	1.9440148749593	0.756579166060569	54	16	0.010185133323059	0.176268517026494
UniRef90_A0A0T9GS66	Condition	Periodontitis	1.70809946689777	0.665159617398962	54	24	0.010230065643056	0.176639133436773
UniRef90_E0DGK7	Condition	Periodontitis	2.47278882747409	0.962901298952698	54	14	0.010226929417775	0.176639133436773
UniRef90_F9D7I2	Condition	Periodontitis	2.10144340842053	0.818474924383421	54	19	0.01024315261463	0.17666204199422
UniRef90_A0A0C1HLP3	Condition	Periodontitis	2.39750970352073	0.934346103037855	54	16	0.010288593800005	0.177242266128067
UniRef90_T0TMF9	Condition	Periodontitis	1.94210740915328	0.757147582852991	54	19	0.010316643509118	0.177521900107645
UniRef90_A0A0C1K708	Condition	Periodontitis	1.64502398207387	0.6414933813503	54	23	0.010336440635616	0.177659051748538
UniRef90_D4CUN9	Condition	Periodontitis	1.62548261112127	0.634597751333842	54	23	0.010423993202773	0.178058300001077
UniRef90_D5RCR7	Condition	Periodontitis	1.80262574205992	0.703926092936428	54	21	0.010442641612365	0.178058300001077
UniRef90_F9DJ50	Condition	Periodontitis	2.28657477547816	0.892771600695247	54	19	0.010430854547832	0.178058300001077
UniRef90_F9DKU4	Condition	Periodontitis	1.55670953125579	0.607467681725582	54	25	0.010388533567267	0.178058300001077
UniRef90_J6HB39	Condition	Periodontitis	2.82771446890312	1.1036154158368	54	16	0.010400297694186	0.178058300001077
UniRef90_Q8RGH1	Condition	Periodontitis	1.42408851843127	0.555707110479205	54	24	0.010387364176383	0.178058300001077
UniRef90_UPI0004297032	Condition	Periodontitis	2.16925857556147	0.84677029531488	54	20	0.010413040313125	0.178058300001077
UniRef90_R6XBM0	Condition	Periodontitis	2.45138229722795	0.957616560769082	54	19	0.010470868452372	0.178337172212617
UniRef90_D9RRU6	Condition	Periodontitis	2.66607711049688	1.04195441361547	54	16	0.010505614274597	0.178726316685159
UniRef90_F2CHG3	Condition	Periodontitis	-1.34213397252549	0.524766264942593	54	26	0.010540200027709	0.179111860651864
UniRef90_Q8RE42	Condition	Periodontitis	1.40194068982439	0.548265594865301	54	32	0.010556506658979	0.179186263312062
UniRef90_A0A133NDP6	Condition	Periodontitis	1.25899856823766	0.492562535188401	54	26	0.010587772691745	0.179311749013964
UniRef90_Q8RIF8	Condition	Periodontitis	1.28703320149206	0.50350753653979	54	30	0.010584206821043	0.179311749013964
UniRef90_D4M7V8	Condition	Periodontitis	1.96105450801298	0.767351736801849	54	17	0.010600076511658	0.179317960988886
UniRef90_A0A0E9FAB1	Condition	Periodontitis	1.62989449476894	0.6380291554938	54	20	0.010631696495019	0.179650556522125
UniRef90_A0A0K9CLH1	Condition	Periodontitis	3.09376044212498	1.21212438746824	54	15	0.010700029904859	0.180144715684676
UniRef90_D7NAY8	Condition	Periodontitis	3.44365961997503	1.34903996844366	54	15	0.010689941587935	0.180144715684676
UniRef90_E8JVQ2	Condition	Periodontitis	-1.92841585812921	0.755479300825337	54	16	0.010693058318575	0.180144715684676
UniRef90_F0H8Q7	Condition	Periodontitis	1.42285621783462	0.557533153025057	54	29	0.010708909007217	0.180144715684676
UniRef90_F9PAP5	Condition	Periodontitis	2.43035912233033	0.952737091271704	54	20	0.010743800671439	0.180529500767738
UniRef90_C7XTB0	Condition	Periodontitis	2.13283998853353	0.836796724602768	54	18	0.010808964268796	0.180614306168905
UniRef90_E7NSC4	Condition	Periodontitis	2.63860450965709	1.03500668579425	54	14	0.010792087248447	0.180614306168905
UniRef90_G6C112	Condition	Periodontitis	1.86335121112327	0.731025949031959	54	17	0.010804668036882	0.180614306168905
UniRef90_Q8R5Y3	Condition	Periodontitis	1.8018556214907	0.706835611766007	54	22	0.010797461868635	0.180614306168905
UniRef90_V2Y286	Condition	Periodontitis	2.29973875804154	0.902170615480641	54	18	0.010799595714088	0.180614306168905
UniRef90_C7XS43	Condition	Periodontitis	2.36918799792779	0.929680427475572	54	19	0.010822151275759	0.180633729404938
UniRef90_A0A0B4S1T0	Condition	Periodontitis	2.5052007140795	0.983226243380921	54	15	0.010836134670983	0.180666387377915
UniRef90_I0TDX4	Condition	Periodontitis	1.44239011347784	0.566362598406717	54	22	0.010872790570228	0.18107656313299
UniRef90_Q8RHB4	Condition	Periodontitis	1.82442018819253	0.716619218286159	54	21	0.010900541802083	0.181337695405195
UniRef90_Q8RHT2	Condition	Periodontitis	1.6097650658553	0.632458597102732	54	22	0.010919961440031	0.181459801716978
UniRef90_A5TTM6	Condition	Periodontitis	2.04693922893575	0.805061088636559	54	21	0.011003466796174	0.181641844189145
UniRef90_F9DJB2	Condition	Periodontitis	1.61250683326049	0.633919248613391	54	23	0.010968205404871	0.181641844189145
UniRef90_G5GH47	Condition	Periodontitis	2.32193976727574	0.912796713746351	54	14	0.010966503115609	0.181641844189145
UniRef90_V1CEK0	Condition	Periodontitis	2.17130147101138	0.853638245976432	54	17	0.010972134539722	0.181641844189145
UniRef90_V1CLJ2	Condition	Periodontitis	2.66467840207195	1.04801758512737	54	16	0.011003444866128	0.181641844189145
UniRef90_X8J7L3	Condition	Periodontitis	1.75922486528782	0.69189757069843	54	19	0.011002833394761	0.181641844189145
UniRef90_V1DBD9	Condition	Periodontitis	2.12063042498649	0.834394703781641	54	17	0.011037178378004	0.181998346426319
UniRef90_U2KKI1	Condition	Periodontitis	2.070410535887	0.814853689241213	54	18	0.011058741072177	0.182153956563858
UniRef90_F0IKC7	Condition	Periodontitis	-1.18599341181645	0.46690946498893	54	34	0.011082303102515	0.182342121802818
UniRef90_Q8RIH1	Condition	Periodontitis	1.14473098999671	0.450779829360293	54	31	0.011102821499879	0.182479851828428
UniRef90_A0A0M4GCM9	Condition	Periodontitis	1.8697341309112	0.736818604162025	54	16	0.01116227285676	0.183256462135791
UniRef90_G6C8L4	Condition	Periodontitis	1.02893951708581	0.40589649704353	54	34	0.011245373430885	0.184419213623086
UniRef90_A0A071LAA6	Condition	Periodontitis	1.92185945792121	0.758495294082239	54	18	0.011283986802308	0.184850654028654
UniRef90_D2ENY9	Condition	Periodontitis	-1.55513484682183	0.614026640239386	54	20	0.011319326037066	0.184900726285363
UniRef90_E0N5Q1	Condition	Periodontitis	2.31968915392986	0.915983171391136	54	14	0.011326585218782	0.184900726285363
UniRef90_V8BML3	Condition	Periodontitis	2.20254644822169	0.869566508995229	54	23	0.011311526429985	0.184900726285363
UniRef90_V8CMM1	Condition	Periodontitis	1.69049438764971	0.667610057370159	54	20	0.011336278052777	0.184900726285363
UniRef90_Q8RGV1	Condition	Periodontitis	1.55789076394311	0.61547210763558	54	22	0.011366892254482	0.185198975538862
UniRef90_N6WAT0	Condition	Periodontitis	2.15889530054195	0.853487290601693	54	14	0.011422547950635	0.185904133601767
UniRef90_A8AWY1	Condition	Periodontitis	-1.36407670386771	0.539532922034008	54	30	0.011463112366322	0.186160944829061
UniRef90_V1CJ99	Condition	Periodontitis	1.80581638631368	0.714193327261894	54	15	0.011456088380886	0.186160944829061
UniRef90_D4CYE1	Condition	Periodontitis	1.68353461475898	0.666073433855713	54	20	0.01148611202766	0.186333018228406
UniRef90_E6K7K7	Condition	Periodontitis	2.79978551670497	1.10791292428856	54	17	0.011501502710472	0.186381417170133
UniRef90_A0A1W7LZZ8	Condition	Periodontitis	2.35803835697288	0.933702384745239	54	16	0.011554329553741	0.186834379500855
UniRef90_H1PJV3	Condition	Periodontitis	2.03474837808431	0.805608114609493	54	17	0.011545826131863	0.186834379500855
UniRef90_C8PTE9	Condition	Periodontitis	3.1138305797025	1.23317695385025	54	14	0.011568259998312	0.186858496445857
UniRef90_D9RT30	Condition	Periodontitis	2.1633847273048	0.857192750937795	54	17	0.011609331595332	0.187281875676058
UniRef90_Q8RH45	Condition	Periodontitis	1.55060232091189	0.614465689831637	54	21	0.011619405414065	0.187281875676058
UniRef90_A0A139PCB1	Condition	Periodontitis	-1.72361108494074	0.683222611190544	54	22	0.011643570131585	0.18747021491605
UniRef90_C7XQT8	Condition	Periodontitis	1.17223831822223	0.464816741481512	54	29	0.011671076586732	0.187511136348548
UniRef90_I7LRU9	Condition	Periodontitis	1.84259564832241	0.730534404068933	54	21	0.011660442170996	0.187511136348548
UniRef90_A0A0A8USR3	Condition	Periodontitis	2.19133504018228	0.869439745678688	54	14	0.011722188348642	0.18772997161332
UniRef90_C9LID1	Condition	Periodontitis	2.75538288213506	1.09318497172074	54	16	0.011718514332342	0.18772997161332
UniRef90_F0IKU8	Condition	Periodontitis	-1.50016387855239	0.595135345654028	54	25	0.011711818435152	0.18772997161332
UniRef90_A0A133S544	Condition	Periodontitis	1.03197644620644	0.409758704920278	54	34	0.011785657950104	0.187839540271401
UniRef90_A8SMD9	Condition	Periodontitis	2.78724839943585	1.10640275333982	54	16	0.011762225271987	0.187839540271401
UniRef90_D4MAR0	Condition	Periodontitis	2.04335218902117	0.81146751382927	54	16	0.011799153308263	0.187839540271401
UniRef90_L9PVR0	Condition	Periodontitis	2.4273711828248	0.963892671851028	54	17	0.011792274039256	0.187839540271401
UniRef90_Q8RG31	Condition	Periodontitis	1.87456480843825	0.744483464121985	54	21	0.011804337606904	0.187839540271401
UniRef90_Q8RG52	Condition	Periodontitis	2.07292266049098	0.823502370951852	54	20	0.011829064378694	0.187839540271401
UniRef90_Q8RIE0	Condition	Periodontitis	1.59572010124182	0.633831480285151	54	25	0.011816484970614	0.187839540271401
UniRef90_U1RAS0	Condition	Periodontitis	-1.81870024835814	0.722446508298969	54	17	0.011821829622653	0.187839540271401
UniRef90_A0A2L1GQL9	Condition	Periodontitis	2.38215824088366	0.948055073137293	54	17	0.011981824276617	0.188031559945636
UniRef90_A8SIF4	Condition	Periodontitis	5.00105665928516	1.98922192119527	54	14	0.011934444538785	0.188031559945636
UniRef90_A8SL52	Condition	Periodontitis	3.70426337032592	1.47333030034196	54	15	0.011929900640662	0.188031559945636
UniRef90_A8SLE1	Condition	Periodontitis	4.10373821557003	1.63288991014185	54	16	0.011964994171433	0.188031559945636
UniRef90_D4M7G6	Condition	Periodontitis	4.94898302838842	1.96729298341041	54	15	0.011881954323527	0.188031559945636
UniRef90_D7NFP8	Condition	Periodontitis	1.97785374205984	0.787173482755393	54	15	0.011984442232461	0.188031559945636
UniRef90_E6MLK3	Condition	Periodontitis	1.5753116929124	0.626684298888851	54	23	0.011946370692307	0.188031559945636
UniRef90_F0ISB9	Condition	Periodontitis	-1.50925171816481	0.600783109317659	54	31	0.01200012238753	0.188031559945636
UniRef90_F9DBM7	Condition	Periodontitis	2.15334000308175	0.857004794930805	54	15	0.011983334117464	0.188031559945636
UniRef90_F9DJ27	Condition	Periodontitis	2.15737713059696	0.858818121939623	54	18	0.012003878710416	0.188031559945636
UniRef90_F9P3I5	Condition	Periodontitis	-2.45991131683777	0.978045759157879	54	14	0.011898881488805	0.188031559945636
UniRef90_F9P6J7	Condition	Periodontitis	3.1287331747864	1.24506457470153	54	20	0.011974043545205	0.188031559945636
UniRef90_Q7P7M0	Condition	Periodontitis	1.9063229824487	0.757592253760866	54	19	0.011859703327593	0.188031559945636
UniRef90_F0IPM7	Condition	Periodontitis	-1.50287561490222	0.598379874130265	54	22	0.012019392336036	0.188078449658267
UniRef90_V1CLF5	Condition	Periodontitis	1.79815329609088	0.716726725596817	54	20	0.012112804021603	0.18934291572583
UniRef90_G1WD70	Condition	Periodontitis	1.87833447613401	0.749061039199941	54	18	0.012155922604781	0.189819406828499
UniRef90_C9LWC0	Condition	Periodontitis	1.33265467851522	0.531771369543569	54	26	0.012208248540547	0.190306333365493
UniRef90_D4M7V7	Condition	Periodontitis	1.93150430225242	0.770881440845759	54	19	0.012225110617608	0.190306333365493
UniRef90_L1M995	Condition	Periodontitis	-1.88265250757994	0.751294625956432	54	15	0.012214783465423	0.190306333365493
UniRef90_A8AUV1	Condition	Periodontitis	-2.61428437253966	1.04372831913352	54	20	0.01225360255107	0.190552399091277
UniRef90_T2N8K7	Condition	Periodontitis	4.8711409345917	1.94506817346196	54	14	0.012267492561008	0.190571120218681
UniRef90_D5RB70	Condition	Periodontitis	2.31767753223679	0.925870593338123	54	19	0.012306160107893	0.190974315228063
UniRef90_A0A2A6E8V2	Condition	Periodontitis	3.40159689704362	1.35919897070641	54	14	0.012326799491355	0.191097195004261
UniRef90_D4M8U8	Condition	Periodontitis	2.12409442748086	0.849005826316419	54	14	0.012354247562917	0.191207286341322
UniRef90_Q8RHH9	Condition	Periodontitis	1.96022765799064	0.783553730582271	54	24	0.012359357944177	0.191207286341322
UniRef90_A0A1D3UX84	Condition	Periodontitis	2.21003111902872	0.884230443339986	54	17	0.012440954198989	0.19200262475905
UniRef90_B2RLY3	Condition	Periodontitis	1.8489622979085	0.739836053147856	54	21	0.01244911173714	0.19200262475905
UniRef90_D1BP60	Condition	Periodontitis	1.0736628993464	0.429514262763122	54	32	0.012429353602991	0.19200262475905
UniRef90_A0A2D3LRH7	Condition	Periodontitis	1.92966527482668	0.772686212994192	54	18	0.012512659482479	0.192784790508517
UniRef90_A0A0B4RZL9	Condition	Periodontitis	2.64580435474399	1.0617034461884	54	16	0.012701277724551	0.192880431564422
UniRef90_A0A0E9ERS5	Condition	Periodontitis	3.56167208792461	1.42895452146943	54	14	0.012684659485541	0.192880431564422
UniRef90_A0A0V8D2Q3	Condition	Periodontitis	-1.18462707561089	0.475443912028576	54	29	0.012716086256193	0.192880431564422
UniRef90_A0A241Q4K7	Condition	Periodontitis	1.53838715838447	0.616448508594851	54	16	0.012575680706029	0.192880431564422
UniRef90_E0DII2	Condition	Periodontitis	3.00913102180606	1.2053509232698	54	14	0.012543375443076	0.192880431564422
UniRef90_E1KN54	Condition	Periodontitis	2.42004950390375	0.970516617618294	54	19	0.012646623936917	0.192880431564422
UniRef90_F2CE34	Condition	Periodontitis	-1.26828957601435	0.508415943458161	54	28	0.012610256973724	0.192880431564422
UniRef90_F3PCI0	Condition	Periodontitis	-2.46183932230201	0.98747394170548	54	18	0.012664472054221	0.192880431564422
UniRef90_F9EFP5	Condition	Periodontitis	-1.65938377799415	0.66473690343848	54	17	0.012549585864805	0.192880431564422
UniRef90_G6A695	Condition	Periodontitis	1.82953176328246	0.734340697993372	54	16	0.012724304864888	0.192880431564422
UniRef90_I1ZMH5	Condition	Periodontitis	0.927484923226575	0.3718633635351	54	44	0.012625734383927	0.192880431564422
UniRef90_Q8RG99	Condition	Periodontitis	1.70520074318963	0.684156436625543	54	24	0.012687822859148	0.192880431564422
UniRef90_T1ZHA0	Condition	Periodontitis	3.86840741140937	1.5524156378115	54	18	0.012707496755706	0.192880431564422
UniRef90_U7SFA7	Condition	Periodontitis	2.23850856630523	0.897594238077801	54	15	0.012634881041496	0.192880431564422
UniRef90_X8ITK6	Condition	Periodontitis	1.52624299850989	0.61198850969164	54	23	0.012634531138729	0.192880431564422
UniRef90_X8IUJ1	Condition	Periodontitis	2.42431330234939	0.971960519370663	54	15	0.012622332348592	0.192880431564422
UniRef90_I4Z7S8	Condition	Periodontitis	2.08550115944525	0.837445562366806	54	17	0.012763081622834	0.193273197719973
UniRef90_F2CH65	Condition	Periodontitis	-1.83855387312116	0.739033483947177	54	18	0.012854265880213	0.194457987968332
UniRef90_A0A081Q3J1	Condition	Periodontitis	-1.76244847223643	0.709861395723546	54	23	0.013035188184867	0.194740007989167
UniRef90_A0A0M1VVS3	Condition	Periodontitis	1.37844577037538	0.555248849041175	54	21	0.013043735871278	0.194740007989167
UniRef90_A0A2T0FY77	Condition	Periodontitis	1.50272561438045	0.605407977037777	54	24	0.013058490116277	0.194740007989167
UniRef90_A8AXM7	Condition	Periodontitis	-1.83137079659614	0.737909387704431	54	23	0.013070706230891	0.194740007989167
UniRef90_A8SJV0	Condition	Periodontitis	2.00018903876254	0.805561180896114	54	17	0.013028988361849	0.194740007989167
UniRef90_A8SM21	Condition	Periodontitis	3.66498062768831	1.47605004222734	54	15	0.013029388027721	0.194740007989167
UniRef90_C3J8Z6	Condition	Periodontitis	2.29194978736916	0.923586837170903	54	18	0.013080326724875	0.194740007989167
UniRef90_D4M8D7	Condition	Periodontitis	1.8729165041335	0.754671615594151	54	20	0.01307339951731	0.194740007989167
UniRef90_E1KTU0	Condition	Periodontitis	1.88286998118392	0.757287566874257	54	20	0.012906669342022	0.194740007989167
UniRef90_E6J0Y2	Condition	Periodontitis	3.50204081828358	1.40920162374988	54	16	0.012950630448742	0.194740007989167
UniRef90_F0INF1	Condition	Periodontitis	-2.10573728193819	0.847456947725684	54	14	0.012963443768599	0.194740007989167
UniRef90_F9DKW4	Condition	Periodontitis	2.46944066219902	0.994329016444567	54	16	0.013008931599508	0.194740007989167
UniRef90_I0TAB9	Condition	Periodontitis	2.99207833615815	1.20510977754436	54	14	0.013034460307289	0.194740007989167
UniRef90_V1CFG6	Condition	Periodontitis	1.6909062619445	0.680733649699506	54	18	0.012993516921106	0.194740007989167
UniRef90_X8IR73	Condition	Periodontitis	2.75315236589345	1.10938494063561	54	15	0.013076003475984	0.194740007989167
UniRef90_X8IS17	Condition	Periodontitis	1.99989377337632	0.804383181891619	54	16	0.012909900409319	0.194740007989167
UniRef90_A0A139P648	Condition	Periodontitis	-1.52361691329758	0.614331909909281	54	22	0.013133813923061	0.195342725497251
UniRef90_C8NGP7	Condition	Periodontitis	-1.10572576415125	0.446053691820759	54	27	0.013178554232414	0.195703205082266
UniRef90_V1CQB6	Condition	Periodontitis	1.59494402987026	0.643445072096561	54	21	0.01318410621377	0.195703205082266
UniRef90_F2CE32	Condition	Periodontitis	-1.27062989927952	0.512772529399346	54	26	0.013213589844008	0.195947232612726
UniRef90_A8SLD5	Condition	Periodontitis	3.9531048568997	1.59572595484615	54	16	0.013237756843692	0.196024269606536
UniRef90_R5M1J0	Condition	Periodontitis	1.54227235282865	0.622696388053905	54	23	0.013257932227416	0.196024269606536
UniRef90_V1CEF1	Condition	Periodontitis	3.6506503597861	1.47392513098976	54	14	0.013255795044451	0.196024269606536
UniRef90_U1PCR8	Condition	Periodontitis	-1.55671435974161	0.628830059197691	54	15	0.013302277569897	0.196486542433618
UniRef90_E0DF36	Condition	Periodontitis	2.21781615176381	0.896185729636474	54	16	0.013333758480587	0.19675807455342
UniRef90_F9DK92	Condition	Periodontitis	1.71035184420598	0.691348222695144	54	18	0.013363331573714	0.197000948871774
UniRef90_E1MAR5	Condition	Periodontitis	1.11139861427443	0.449461107822192	54	41	0.01340831911555	0.197470362503715
UniRef90_A0A1X1IPI3	Condition	Periodontitis	2.56405083147309	1.03778826974392	54	16	0.013485348571582	0.198410290149167
UniRef90_Q8RHX8	Condition	Periodontitis	1.69889142071495	0.687792890049588	54	22	0.013508945035869	0.198562986623108
UniRef90_A0A0E2LQH9	Condition	Periodontitis	4.54868491464281	1.84334129683778	54	14	0.013601069447937	0.199506459163349
UniRef90_A0A133S521	Condition	Periodontitis	0.989232950506584	0.400964731300462	54	34	0.013620010938697	0.199506459163349
UniRef90_E0DBS6	Condition	Periodontitis	1.69351081126164	0.686571687673869	54	19	0.013639537582263	0.199506459163349
UniRef90_E7NU35	Condition	Periodontitis	3.33728046557363	1.35262145056258	54	14	0.013614817800951	0.199506459163349
UniRef90_V1CC72	Condition	Periodontitis	3.44271498299446	1.39572075653158	54	19	0.013639440390641	0.199506459163349
UniRef90_A0A0B4S0B0	Condition	Periodontitis	4.03569729212172	1.63829223859414	54	14	0.013764310830617	0.199968546709411
UniRef90_E7NSS8	Condition	Periodontitis	1.14416709380329	0.464296291263604	54	28	0.013727971619702	0.199968546709411
UniRef90_E8JXN6	Condition	Periodontitis	-1.24324461730154	0.504295356199528	54	41	0.013689458013998	0.199968546709411
UniRef90_F9DF36	Condition	Periodontitis	1.82454614524908	0.740344123824896	54	18	0.013722108589387	0.199968546709411
UniRef90_P31309	Condition	Periodontitis	1.9652707822736	0.797760838899179	54	15	0.013759417125055	0.199968546709411
UniRef90_P68997	Condition	Periodontitis	1.32275117931344	0.536970536235263	54	29	0.013764203832835	0.199968546709411
UniRef90_X8IP14	Condition	Periodontitis	1.47765603706275	0.599742285068802	54	28	0.013746576574555	0.199968546709411
UniRef90_A0A2W6UEM4	Condition	Periodontitis	1.76406173127822	0.716239214405565	54	15	0.013779893872491	0.200001512804405
UniRef90_F2CHC6	Condition	Periodontitis	-2.23762472591583	0.908783192604498	54	15	0.013807969731503	0.20021556110679
UniRef90_A0A0K1F2E2	Condition	Periodontitis	1.5092243579026	0.613124704754799	54	18	0.013834613956046	0.200408457905222
UniRef90_A8SLV2	Condition	Periodontitis	1.74465651514136	0.709023371316541	54	18	0.013868659020141	0.200708088439844
UniRef90_E4LBJ3	Condition	Periodontitis	1.15548364393491	0.469898919289697	54	30	0.013932279972054	0.201241067057874
UniRef90_F9PLA6	Condition	Periodontitis	0.929453201998987	0.377929272098483	54	32	0.013919618793478	0.201241067057874
UniRef90_C9LEI8	Condition	Periodontitis	2.51680907212395	1.02461488974572	54	19	0.014035779879486	0.202346914922873
UniRef90_F9EEW3	Condition	Periodontitis	-1.83772314785091	0.748105640751484	54	17	0.014029694545934	0.202346914922873
UniRef90_F5RKZ8	Condition	Periodontitis	-2.54853051517774	1.03797019474508	54	14	0.014076619187622	0.202626723425746
UniRef90_N0C5Y5	Condition	Periodontitis	-1.32748153168051	0.540690304936134	54	26	0.014082166106809	0.202626723425746
UniRef90_Q8R5W0	Condition	Periodontitis	1.83616575377911	0.748405306118108	54	21	0.01414980680113	0.203405165326871
UniRef90_U2QLA0	Condition	Periodontitis	2.12612713401375	0.866728893418546	54	17	0.01416516374235	0.203431252139174
UniRef90_A0A0B4S3F1	Condition	Periodontitis	2.55465622547031	1.04162243167596	54	14	0.014183815228973	0.203504558137186
UniRef90_A0A090W653	Condition	Periodontitis	2.21824149529824	0.904869137101528	54	14	0.014228193079301	0.203946485150051
UniRef90_E4LBJ9	Condition	Periodontitis	1.1126791937947	0.454321025561096	54	31	0.01432123068551	0.204889073674028
UniRef90_Q8RDX7	Condition	Periodontitis	1.17605605388911	0.480186837114563	54	24	0.014318845110004	0.204889073674028
UniRef90_E0DIF6	Condition	Periodontitis	1.70439161895086	0.696327447287596	54	19	0.014377650731263	0.205500541660358
UniRef90_V1D8I7	Condition	Periodontitis	1.77242550431266	0.724388833052276	54	16	0.014413581218002	0.205818267164277
UniRef90_D2ERV7	Condition	Periodontitis	-1.75047183447743	0.715541399579633	54	19	0.014430684290022	0.205855442456356
UniRef90_D7N9S8	Condition	Periodontitis	1.68881371711873	0.690465579385298	54	25	0.01444887741601	0.205855442456356
UniRef90_E6MS72	Condition	Periodontitis	2.42960190536981	0.993558322193273	54	18	0.014470999017036	0.205855442456356
UniRef90_F0FFL6	Condition	Periodontitis	-1.71769773346522	0.702352975618359	54	22	0.014459803773459	0.205855442456356
UniRef90_A0A134ADH4	Condition	Periodontitis	3.11495597000367	1.27602760553079	54	14	0.014641170186616	0.205936009872041
UniRef90_A0A1D3ULQ5	Condition	Periodontitis	2.11971555278656	0.867815721394487	54	16	0.014582407239472	0.205936009872041
UniRef90_A8AXE4	Condition	Periodontitis	-1.6462432719455	0.673993057408512	54	24	0.014585016570618	0.205936009872041
UniRef90_C8PPJ5	Condition	Periodontitis	1.96450984920615	0.803619184022232	54	16	0.014502168235755	0.205936009872041
UniRef90_J7TW67	Condition	Periodontitis	1.54254500577034	0.631828414873309	54	38	0.014630496477917	0.205936009872041
UniRef90_P81284	Condition	Periodontitis	1.87045766595124	0.765513833301879	54	24	0.014549539767003	0.205936009872041
UniRef90_Q7P897	Condition	Periodontitis	1.75840811680193	0.720222544880253	54	23	0.014627244754283	0.205936009872041
UniRef90_Q8R600	Condition	Periodontitis	1.42982287809842	0.585500608257077	54	26	0.014604046587272	0.205936009872041
UniRef90_Q8RIR2	Condition	Periodontitis	1.70784111286181	0.699027033006648	54	21	0.014558921561383	0.205936009872041
UniRef90_U1PVS7	Condition	Periodontitis	-1.66581494521216	0.681737750112514	54	17	0.014546234650476	0.205936009872041
UniRef90_U1RGN3	Condition	Periodontitis	-2.03488898351723	0.833245774016754	54	16	0.014601155701689	0.205936009872041
UniRef90_W2CMN5	Condition	Periodontitis	3.22925347584048	1.32226805251089	54	14	0.014597737635613	0.205936009872041
UniRef90_A0A1D3UMS8	Condition	Periodontitis	2.00395441884185	0.821469714322629	54	20	0.014708640802569	0.206305510864787
UniRef90_F2CEN9	Condition	Periodontitis	-2.06940635100696	0.848125083289554	54	17	0.014688165657151	0.206305510864787
UniRef90_J6HQ35	Condition	Periodontitis	1.26245336665419	0.517472817812248	54	26	0.014701434404299	0.206305510864787
UniRef90_G6C2R4	Condition	Periodontitis	1.86587105470284	0.765366936831464	54	16	0.014773767800091	0.20702569019866
UniRef90_A0A354QUR2	Condition	Periodontitis	-2.53555990337027	1.04053545094129	54	17	0.014818537271732	0.207459521804247
UniRef90_F2KZX8	Condition	Periodontitis	2.27566729579137	0.934753647222363	54	17	0.014911959251066	0.208500076308129
UniRef90_U1Q2Z8	Condition	Periodontitis	-1.98714753824004	0.816311677891566	54	19	0.014920621889977	0.208500076308129
UniRef90_A0A139P6A4	Condition	Periodontitis	-0.681458692351443	0.280195289590704	54	32	0.015012193988441	0.20929578181745
UniRef90_A0A398BXY9	Condition	Periodontitis	3.08068700498871	1.26703889748985	54	14	0.015040316783428	0.20929578181745
UniRef90_C4FNF3	Condition	Periodontitis	1.04233609873079	0.428542171202869	54	34	0.015003953851786	0.20929578181745
UniRef90_C8PPL2	Condition	Periodontitis	3.13740557963697	1.29059927610691	54	15	0.015058543216079	0.20929578181745
UniRef90_E6J3B0	Condition	Periodontitis	1.3565736336329	0.558129827152315	54	24	0.015075092259784	0.20929578181745
UniRef90_G6C4K0	Condition	Periodontitis	2.08795726609192	0.858689539263929	54	21	0.015033855124774	0.20929578181745
UniRef90_Q8RIH7	Condition	Periodontitis	1.18703529836256	0.488335532358451	54	29	0.015066440337174	0.20929578181745
UniRef90_E0DIU8	Condition	Periodontitis	1.77561924798131	0.730993970745854	54	17	0.015138539083888	0.209982579979842
UniRef90_A0A395Z1R2	Condition	Periodontitis	1.22521564905262	0.505139642845916	54	34	0.015287361994017	0.210089141281764
UniRef90_D4CY97	Condition	Periodontitis	1.523640909607	0.627974849431521	54	22	0.015254623689948	0.210089141281764
UniRef90_F0F4S0	Condition	Periodontitis	2.09040249103078	0.861322881485068	54	18	0.01522562699746	0.210089141281764
UniRef90_F2CDC4	Condition	Periodontitis	-1.81928269455805	0.749608050585723	54	17	0.015225154041744	0.210089141281764
UniRef90_F9LWH6	Condition	Periodontitis	-2.0689689020575	0.852288543598979	54	14	0.01520139550081	0.210089141281764
UniRef90_Q73MK4	Condition	Periodontitis	4.65787853075492	1.91946365669554	54	16	0.015238685686537	0.210089141281764
UniRef90_Q8RG43	Condition	Periodontitis	1.94189930009121	0.800718008329017	54	21	0.015300061280938	0.210089141281764
UniRef90_Q8RHJ8	Condition	Periodontitis	1.75053846889166	0.7217464933028	54	21	0.015290680191486	0.210089141281764
UniRef90_Q8RI55	Condition	Periodontitis	1.18018547101454	0.486398049165273	54	26	0.015250381569278	0.210089141281764
UniRef90_V1CLJ5	Condition	Periodontitis	2.34047991790172	0.965019076959799	54	15	0.01529490490889	0.210089141281764
UniRef90_X8K7C8	Condition	Periodontitis	2.06701911897146	0.851846208742499	54	15	0.015244545361621	0.210089141281764
UniRef90_C3JC11	Condition	Periodontitis	4.76414030317085	1.96504401375739	54	14	0.015331823361579	0.21033301418963
UniRef90_A0A140PS69	Condition	Periodontitis	2.30810450368267	0.952415937506773	54	20	0.015375109401324	0.210542291182034
UniRef90_Q8RF12	Condition	Periodontitis	2.08924813394262	0.862024351990506	54	18	0.015365268173243	0.210542291182034
UniRef90_F6UL03	Condition	Periodontitis	3.26636730906546	1.34886984674742	54	14	0.015454111313235	0.211431384469413
UniRef90_A0A100YMY9	Condition	Periodontitis	1.06484218595991	0.439927590924153	54	34	0.015499426188343	0.211665800182992
UniRef90_A0A1S1MIF1	Condition	Periodontitis	2.12044554223002	0.875974239508133	54	16	0.015491886049226	0.211665800182992
UniRef90_A0A3E4UBS7	Condition	Periodontitis	2.09440280451779	0.865564375155663	54	14	0.015533479715773	0.211938176467158
UniRef90_A3CPX8	Condition	Periodontitis	-0.948648925448919	0.392144959145168	54	34	0.015557756450493	0.212002930986041
UniRef90_F6TZJ6	Condition	Periodontitis	3.3078256847193	1.36747759839898	54	15	0.015566451396459	0.212002930986041
UniRef90_A0A1D3UMF6	Condition	Periodontitis	1.85237301874364	0.766049384799051	54	23	0.015602404128686	0.21227446690095
UniRef90_A0A1P8JL54	Condition	Periodontitis	2.05269381167543	0.849082848139215	54	14	0.015625712145139	0.21227446690095
UniRef90_E1KT57	Condition	Periodontitis	1.73500147360019	0.71769279362044	54	16	0.015628781812838	0.21227446690095
UniRef90_A8AZ08	Condition	Periodontitis	1.56712186262747	0.64839986461469	54	28	0.015653036342079	0.212411844562514
UniRef90_A0A0E9E2Z6	Condition	Periodontitis	6.08005833376742	2.51630294530417	54	18	0.015680582920201	0.212593607064308
UniRef90_A8SNF5	Condition	Periodontitis	5.12495068575451	2.12290656663258	54	17	0.015773277024882	0.212697514055847
UniRef90_C4FNE8	Condition	Periodontitis	1.08438565508581	0.449175210956621	54	35	0.015771069652092	0.212697514055847
UniRef90_F0IJA0	Condition	Periodontitis	-1.19302169958022	0.494089227552024	54	30	0.015753036412879	0.212697514055847
UniRef90_F9D964	Condition	Periodontitis	2.01494986451772	0.834462219819211	54	17	0.015749524572729	0.212697514055847
UniRef90_F9PQ43	Condition	Periodontitis	2.96732362296164	1.22866840185175	54	14	0.015732065483606	0.212697514055847
UniRef90_N0CAD6	Condition	Periodontitis	-2.10760145611527	0.873148641857972	54	15	0.015787360416208	0.212697514055847
UniRef90_X7RWX8	Condition	Periodontitis	1.47463110904375	0.610649493425415	54	24	0.015741395125634	0.212697514055847
UniRef90_A3CR28	Condition	Periodontitis	-1.35637646469136	0.562193300523772	54	23	0.015836957646468	0.212983686450535
UniRef90_Q8RE31	Condition	Periodontitis	1.73418497957382	0.718784304825206	54	21	0.015836413295653	0.212983686450535
UniRef90_A0A0S1YUU7	Condition	Periodontitis	1.26519015981425	0.524688762709718	54	26	0.015895090602897	0.213213391897387
UniRef90_P0A4G2	Condition	Periodontitis	0.932706158335118	0.386772323713225	54	44	0.015886522474579	0.213213391897387
UniRef90_Q8RDW6	Condition	Periodontitis	1.21543051365983	0.504060197103385	54	22	0.015896618221613	0.213213391897387
UniRef90_F7KXC9	Condition	Periodontitis	2.20952798204956	0.916752736170487	54	14	0.015945182288012	0.213640356998137
UniRef90_Q8RHX3	Condition	Periodontitis	1.85644525851843	0.7703412129484	54	22	0.015956895257084	0.213640356998137
UniRef90_G7NGG9	Condition	Periodontitis	3.07134441177042	1.27466552439597	54	15	0.015973096842308	0.213666839505919
UniRef90_D9RRQ0	Condition	Periodontitis	2.1712206336602	0.902024467943649	54	16	0.0160818391153	0.214930059777614
UniRef90_U1PRN3	Condition	Periodontitis	-1.9265926593629	0.80050818673308	54	30	0.016096858288522	0.214939560186829
UniRef90_A0A0K1F4K8	Condition	Periodontitis	1.48126551210849	0.616006681589938	54	21	0.016189036587597	0.215213900547688
UniRef90_A3CLA3	Condition	Periodontitis	-2.1963982592917	0.913330750525251	54	16	0.016180326444876	0.215213900547688
UniRef90_D4M960	Condition	Periodontitis	4.21912522400663	1.75370297686819	54	17	0.01613541904032	0.215213900547688
UniRef90_F9DK11	Condition	Periodontitis	1.14987995234411	0.478181293098242	54	27	0.016185987940752	0.215213900547688
UniRef90_Q8RH47	Condition	Periodontitis	1.86943168830612	0.777241300292051	54	20	0.016162996020644	0.215213900547688
UniRef90_A0A095WIF8	Condition	Periodontitis	2.2782960796733	0.948663034457218	54	21	0.016324161226876	0.215360021418016
UniRef90_A0A139R9T6	Condition	Periodontitis	1.30424103116747	0.542989138016147	54	29	0.016307258237788	0.215360021418016
UniRef90_A8SLQ3	Condition	Periodontitis	3.5718074274783	1.48743661091361	54	14	0.016336159570527	0.215360021418016
UniRef90_C7XNV5	Condition	Periodontitis	1.89608786547689	0.790231739534583	54	17	0.016421633754487	0.215360021418016
UniRef90_E0DBZ0	Condition	Periodontitis	2.16899441475085	0.903537829925434	54	15	0.016370123567881	0.215360021418016
UniRef90_E0DDB7	Condition	Periodontitis	2.16653373053479	0.902190054258845	54	17	0.016331753296163	0.215360021418016
UniRef90_E0DH79	Condition	Periodontitis	1.63701276918364	0.681685778348153	54	20	0.016331651203748	0.215360021418016
UniRef90_E0DIV3	Condition	Periodontitis	1.35332936727868	0.563104685546447	54	23	0.016246283556991	0.215360021418016
UniRef90_E1KT12	Condition	Periodontitis	1.48176650532944	0.617336985532144	54	21	0.016383630994343	0.215360021418016
UniRef90_F0FBT7	Condition	Periodontitis	-1.52896160289868	0.637016927494325	54	20	0.016386567824659	0.215360021418016
UniRef90_F2CBL1	Condition	Periodontitis	-1.46651726745969	0.61124252261153	54	24	0.016429160396098	0.215360021418016
UniRef90_J7SJ51	Condition	Periodontitis	-1.35107170841484	0.562127039986681	54	30	0.016239016964898	0.215360021418016
UniRef90_Q8R6D9	Condition	Periodontitis	2.11162889538391	0.879636034063349	54	19	0.016369507619894	0.215360021418016
UniRef90_Q8RDN7	Condition	Periodontitis	3.28685431570075	1.36861743401872	54	15	0.016324111243744	0.215360021418016
UniRef90_Q8RIH3	Condition	Periodontitis	1.11135278798254	0.4626322769793	54	28	0.016295107335795	0.215360021418016
UniRef90_V8BUI3	Condition	Periodontitis	2.46719974842408	1.02832807789496	54	18	0.016429409169554	0.215360021418016
UniRef90_A5TTW4	Condition	Periodontitis	1.33533886194163	0.556910471149089	54	22	0.01649557153591	0.215644744867133
UniRef90_C9ML14	Condition	Periodontitis	1.65183882328903	0.688944443077474	54	19	0.016501200111643	0.215644744867133
UniRef90_D4CV33	Condition	Periodontitis	1.60857834196404	0.670947139620757	54	22	0.016508551231341	0.215644744867133
UniRef90_D8UN79	Condition	Periodontitis	-1.76587111511229	0.736290095118696	54	17	0.01646974533759	0.215644744867133
UniRef90_Q8RH87	Condition	Periodontitis	2.09923271293112	0.875774658278728	54	21	0.016529879565953	0.215735752250002
UniRef90_F9DGI6	Condition	Periodontitis	2.57992963740644	1.07652616137399	54	14	0.016551038022457	0.215758212002851
UniRef90_V8CNJ3	Condition	Periodontitis	2.41129963743048	1.00624832066527	54	18	0.016560326084362	0.215758212002851
UniRef90_A0A0M1VTS9	Condition	Periodontitis	2.15316971191426	0.898944790978697	54	17	0.016610437323509	0.216066214346118
UniRef90_A0A139PZU2	Condition	Periodontitis	-1.89916580041544	0.792915352715208	54	19	0.016612733162679	0.216066214346118
UniRef90_D0WNJ5	Condition	Periodontitis	-1.41461086517295	0.590711373954312	54	18	0.016631332229754	0.216120997193219
UniRef90_A3CL62	Condition	Periodontitis	-1.79299032800111	0.749435188209529	54	22	0.016736058063623	0.216918951019618
UniRef90_B9KFG6	Condition	Periodontitis	2.31628834508702	0.968146307180517	54	15	0.016734107924696	0.216918951019618
UniRef90_F2CE29	Condition	Periodontitis	-1.52857552651417	0.638818642250136	54	20	0.016719619381808	0.216918951019618
UniRef90_J3F0P8	Condition	Periodontitis	-1.23822958345035	0.517796594548004	54	38	0.016786833450169	0.217202249860845
UniRef90_X8I528	Condition	Periodontitis	1.17120349604373	0.489718172295938	54	29	0.016775718619855	0.217202249860845
UniRef90_A0A069ZJW3	Condition	Periodontitis	5.39643427803791	2.26206313500936	54	15	0.017050128771008	0.217304577326158
UniRef90_A0A0K1EZL6	Condition	Periodontitis	1.55749417799062	0.652931799581813	54	18	0.017061223212566	0.217304577326158
UniRef90_A0A0S1YWG4	Condition	Periodontitis	1.76698780746178	0.740701046228854	54	23	0.017053076540142	0.217304577326158
UniRef90_A0A0X8JSY8	Condition	Periodontitis	-1.91847173084713	0.802950144504417	54	17	0.01688148770281	0.217304577326158
UniRef90_A0A1D3UML9	Condition	Periodontitis	2.46490770139789	1.03230940851689	54	14	0.016951381339021	0.217304577326158
UniRef90_A3CLB6	Condition	Periodontitis	-1.70202373460493	0.71278994022436	54	18	0.016948015644361	0.217304577326158
UniRef90_D3I6V3	Condition	Periodontitis	2.35001865288391	0.983102123226713	54	14	0.016829503152275	0.217304577326158
UniRef90_D4M8H5	Condition	Periodontitis	3.59272854379058	1.50438849966424	54	16	0.016932719861133	0.217304577326158
UniRef90_D5EDX5	Condition	Periodontitis	2.13940592923687	0.896741221808094	54	16	0.017044045968711	0.217304577326158
UniRef90_D9RSL9	Condition	Periodontitis	1.97239345617055	0.826195091990011	54	15	0.016971633820829	0.217304577326158
UniRef90_E0DGX5	Condition	Periodontitis	2.22889644992354	0.933274157462534	54	16	0.016928602291241	0.217304577326158
UniRef90_F9D9F5	Condition	Periodontitis	2.13547644135305	0.89360170982524	54	17	0.016860268417095	0.217304577326158
UniRef90_F9P1L0	Condition	Periodontitis	-2.64435871293411	1.10776179605327	54	15	0.016981015305326	0.217304577326158
UniRef90_F9P562	Condition	Periodontitis	1.77485685648876	0.742996725191824	54	17	0.016904351053679	0.217304577326158
UniRef90_Q8RED7	Condition	Periodontitis	1.20678693129593	0.505832845503165	54	25	0.017044679566675	0.217304577326158
UniRef90_Q8RIA1	Condition	Periodontitis	2.02615924571179	0.848430584049785	54	19	0.016934528853114	0.217304577326158
UniRef90_U1Q9E7	Condition	Periodontitis	-2.09027702970533	0.87593179049277	54	14	0.017016695427667	0.217304577326158
UniRef90_U2AU17	Condition	Periodontitis	2.20423846380221	0.922113743548463	54	18	0.016829148440232	0.217304577326158
UniRef90_V1D7A4	Condition	Periodontitis	1.71645628815939	0.719626218422625	54	18	0.017069591349013	0.217304577326158
UniRef90_M2CW83	Condition	Periodontitis	5.38077797416281	2.25651289904309	54	17	0.017099815236612	0.217505016498206
UniRef90_C8PPR0	Condition	Periodontitis	3.05812218098672	1.28295469532616	54	15	0.017141634765232	0.217852485146626
UniRef90_A0A0A8UWP7	Condition	Periodontitis	1.41215061756226	0.593057272526108	54	18	0.017259291549811	0.218483327115326
UniRef90_A0A0E9ECZ4	Condition	Periodontitis	3.46022293490366	1.45349220753601	54	14	0.017283197763426	0.218483327115326
UniRef90_A0A0E9ETB8	Condition	Periodontitis	1.92429213875321	0.808043160835801	54	18	0.017245920697607	0.218483327115326
UniRef90_A0A0H5B2W5	Condition	Periodontitis	1.63624944700475	0.686848050909309	54	19	0.017206824947771	0.218483327115326
UniRef90_F0ILW8	Condition	Periodontitis	-1.57250570727318	0.660505502771588	54	20	0.01727691954786	0.218483327115326
UniRef90_R6FGN0	Condition	Periodontitis	1.95907381154629	0.823036443479002	54	20	0.017298539070915	0.218483327115326
UniRef90_S3MDT9	Condition	Periodontitis	3.45240437742309	1.45052504974456	54	16	0.017307626099537	0.218483327115326
UniRef90_V1CHW8	Condition	Periodontitis	2.69577332643289	1.13200507879078	54	15	0.017246293079276	0.218483327115326
UniRef90_E0DGU8	Condition	Periodontitis	1.9192877614215	0.806971690241825	54	16	0.017388753541963	0.219323136614079
UniRef90_A0A1F0U1C0	Condition	Periodontitis	1.94567223947954	0.818255099808247	54	16	0.017414811273944	0.219371427703773
UniRef90_A0A1Q8VFY0	Condition	Periodontitis	1.88064303088682	0.790956117583732	54	21	0.017421788926282	0.219371427703773
UniRef90_C5NX82	Condition	Periodontitis	1.23720894924049	0.520437612855475	54	27	0.017442386155817	0.219446838218327
UniRef90_A8AX88	Condition	Periodontitis	-1.07752059242662	0.453574190113293	54	30	0.017519424088212	0.219863649668443
UniRef90_F2CBP6	Condition	Periodontitis	-1.7037024391712	0.717042600085453	54	19	0.017500852844789	0.219863649668443
UniRef90_R6WX15	Condition	Periodontitis	1.60780556960621	0.676758660380232	54	17	0.017513591815286	0.219863649668443
UniRef90_A0A0C1HKZ4	Condition	Periodontitis	2.64202167284891	1.11248754323717	54	18	0.01755477355632	0.21993979012764
UniRef90_Q8RHQ5	Condition	Periodontitis	2.29502576418217	0.966314210726272	54	19	0.01754749813485	0.21993979012764
UniRef90_A0A069QEI3	Condition	Periodontitis	1.90351547037685	0.80163099672251	54	15	0.017570202736454	0.219949654589175
UniRef90_E8JSB6	Condition	Periodontitis	-1.56801531640326	0.660775876008255	54	18	0.017644685932587	0.220508734040945
UniRef90_F3UE26	Condition	Periodontitis	-1.48933794558655	0.62769920089706	54	22	0.017658900748985	0.220508734040945
UniRef90_V1DBB5	Condition	Periodontitis	2.18881835231412	0.922488445752992	54	17	0.017657044598272	0.220508734040945
UniRef90_A0A0E9FC14	Condition	Periodontitis	2.57615844676237	1.08744915586772	54	17	0.017836635001703	0.22117427250402
UniRef90_A0A133QD53	Condition	Periodontitis	2.02600347338743	0.855220808519484	54	15	0.017837077998283	0.22117427250402
UniRef90_A0A291D7N6	Condition	Periodontitis	2.41036579937984	1.01779864311731	54	15	0.017874155692976	0.22117427250402
UniRef90_A8AVB9	Condition	Periodontitis	-1.25957921456774	0.531653336678956	54	25	0.017827868313342	0.22117427250402
UniRef90_B2IRG9	Condition	Periodontitis	-1.17444314645788	0.495521864466029	54	27	0.017782617037709	0.22117427250402
UniRef90_C0E715	Condition	Periodontitis	2.48710596766543	1.05018671613887	54	15	0.017872395814632	0.22117427250402
UniRef90_E0DHE3	Condition	Periodontitis	1.9079855283643	0.805645946905564	54	16	0.017871584209103	0.22117427250402
UniRef90_H1HCU0	Condition	Periodontitis	2.11413094842288	0.891776567042051	54	17	0.017754637845266	0.22117427250402
UniRef90_J0V0W5	Condition	Periodontitis	1.87319522532514	0.790063420443334	54	28	0.017742773854374	0.22117427250402
UniRef90_T1ZHH3	Condition	Periodontitis	2.33138396729818	0.984103196404443	54	15	0.017834122126849	0.22117427250402
UniRef90_U1RP70	Condition	Periodontitis	-1.80774821257123	0.762917914616907	54	14	0.017811257693093	0.22117427250402
UniRef90_Q8R609	Condition	Periodontitis	2.80488114897201	1.18471260519006	54	15	0.017905694975574	0.221200123291995
UniRef90_U2K0W5	Condition	Periodontitis	3.83163819048951	1.61828429853942	54	17	0.017898252108443	0.221200123291995
UniRef90_E0DF20	Condition	Periodontitis	2.52375005378225	1.06674641785834	54	15	0.017989275750748	0.222050041353927
UniRef90_E0DFX0	Condition	Periodontitis	1.9252762457522	0.813987599167543	54	19	0.018018377121662	0.222093617912479
UniRef90_G1VBQ2	Condition	Periodontitis	1.91889412913234	0.81131748673143	54	15	0.018022375198729	0.222093617912479
UniRef90_C8NG08	Condition	Periodontitis	-1.06166888934041	0.449172352130028	54	21	0.018097785000841	0.222293480198397
UniRef90_E0DFC8	Condition	Periodontitis	1.68348541651737	0.712166343929199	54	16	0.018084008638815	0.222293480198397
UniRef90_P58824	Condition	Periodontitis	1.88929274165238	0.799154635281196	54	21	0.018073245317877	0.222293480198397
UniRef90_Q8RG98	Condition	Periodontitis	1.62193906486537	0.685971542409059	54	23	0.018057315734623	0.222293480198397
UniRef90_A0A3D2WS99	Condition	Periodontitis	0.983941184005012	0.416413770413034	54	33	0.018132904050635	0.222526305259234
UniRef90_Q8RG42	Condition	Periodontitis	1.84968023861166	0.782894354356444	54	21	0.018146366924681	0.222526305259234
UniRef90_A0A2G8I461	Condition	Periodontitis	2.28852123745172	0.969025957990577	54	16	0.018192742317981	0.222802823822647
UniRef90_W2CH75	Condition	Periodontitis	2.4269722478296	1.02770187391106	54	14	0.01819857973841	0.222802823822647
UniRef90_V1D5F1	Condition	Periodontitis	1.82966680055883	0.775204402434048	54	17	0.018263219447634	0.223412119334164
UniRef90_A0A1X1IPI5	Condition	Periodontitis	2.95753501948364	1.25415636501398	54	17	0.018364447877055	0.223870705931398
UniRef90_D4CV09	Condition	Periodontitis	1.87115928759798	0.793158826662152	54	21	0.01831817949667	0.223870705931398
UniRef90_D9RVJ3	Condition	Periodontitis	1.26040227371709	0.534574837534494	54	25	0.018385287614635	0.223870705931398
UniRef90_E0DCH5	Condition	Periodontitis	2.36158750156104	1.00179017760698	54	15	0.01840502741481	0.223870705931398
UniRef90_E0DDL3	Condition	Periodontitis	2.31481233047204	0.98175057202104	54	16	0.018381534967831	0.223870705931398
UniRef90_F0F7H7	Condition	Periodontitis	2.26300519299778	0.959951155700734	54	15	0.018402567680476	0.223870705931398
UniRef90_G8ULL2	Condition	Periodontitis	1.62141367133549	0.687458973364553	54	20	0.018345962480707	0.223870705931398
UniRef90_A0A133S534	Condition	Periodontitis	1.01544722427636	0.430986846521648	54	32	0.01846804741466	0.223912032496383
UniRef90_F0F6Y3	Condition	Periodontitis	1.52856602285099	0.648684687779629	54	22	0.018452619853241	0.223912032496383
UniRef90_Q8R5Z2	Condition	Periodontitis	1.47007580306614	0.623917009510963	54	24	0.018462771390001	0.223912032496383
UniRef90_U2R0H1	Condition	Periodontitis	1.98144986432734	0.840772107008379	54	15	0.018438003565995	0.223912032496383
UniRef90_F0IPI1	Condition	Periodontitis	-2.01714973066984	0.857281719920628	54	17	0.01862462957456	0.22562837537826
UniRef90_D5REL2	Condition	Periodontitis	1.34496289865373	0.572097209716337	54	23	0.018726344807686	0.226562069033201
UniRef90_E0DHU1	Condition	Periodontitis	1.66719320456768	0.709195091519819	54	16	0.018731865912611	0.226562069033201
UniRef90_V1CFP9	Condition	Periodontitis	2.60215812650707	1.1073474279631	54	17	0.018778345715694	0.226941519984836
UniRef90_A0A0S3UGW9	Condition	Periodontitis	2.11652946475357	0.902163914822022	54	15	0.018973121176138	0.227983214206756
UniRef90_A0A133QQU9	Condition	Periodontitis	1.57874424228533	0.67345751985147	54	21	0.019066036147075	0.227983214206756
UniRef90_A0A1X1J037	Condition	Periodontitis	-1.42975586174976	0.609621198014706	54	23	0.019010832998676	0.227983214206756
UniRef90_A3CLF4	Condition	Periodontitis	-1.40567401305573	0.599236927336063	54	25	0.018987649948478	0.227983214206756
UniRef90_A3CPY5	Condition	Periodontitis	-1.6761150812029	0.714523552558198	54	21	0.018987309508351	0.227983214206756
UniRef90_A8AYG0	Condition	Periodontitis	-0.790497721422234	0.336955388899262	54	41	0.018976050195518	0.227983214206756
UniRef90_E0DEV3	Condition	Periodontitis	2.19203032911158	0.934488210010123	54	15	0.018991313779259	0.227983214206756
UniRef90_E0DH81	Condition	Periodontitis	2.06193049935713	0.879440302781323	54	17	0.019047805981174	0.227983214206756
UniRef90_M2CIV7	Condition	Periodontitis	5.06371850653866	2.16042156872734	54	15	0.019085504140953	0.227983214206756
UniRef90_Q8RFN7	Condition	Periodontitis	1.46001995252087	0.622575392952708	54	20	0.019020469302189	0.227983214206756
UniRef90_Q8RG80	Condition	Periodontitis	1.70023711999204	0.725455006087359	54	23	0.01909435335621	0.227983214206756
UniRef90_Q8RI79	Condition	Periodontitis	1.68435772215957	0.717683639001957	54	21	0.018928494938616	0.227983214206756
UniRef90_U7SSN4	Condition	Periodontitis	1.64429181140638	0.700984476593035	54	20	0.018991929878668	0.227983214206756
UniRef90_V1CLX9	Condition	Periodontitis	2.1963442738849	0.937110396355819	54	14	0.019091411892538	0.227983214206756
UniRef90_X8HZC0	Condition	Periodontitis	1.14802495975356	0.489890949325272	54	24	0.019107366974192	0.227983214206756
UniRef90_X8IQM8	Condition	Periodontitis	4.58196411349425	1.95164103529635	54	14	0.018887222793364	0.227983214206756
UniRef90_A0A139NH93	Condition	Periodontitis	1.2549441776835	0.535754877988781	54	23	0.01916093910243	0.228401792838883
UniRef90_E0DGY0	Condition	Periodontitis	2.30107313272533	0.98248135880011	54	15	0.019175391082266	0.228401792838883
UniRef90_Q8RE97	Condition	Periodontitis	2.79084197693414	1.19172173843073	54	16	0.01918806168038	0.228401792838883
UniRef90_D9RWD6	Condition	Periodontitis	1.89332611032627	0.808695545776986	54	20	0.019221351418912	0.228616897082258
UniRef90_A0A1D3UVS1	Condition	Periodontitis	2.44633518611007	1.04520046355691	54	14	0.019255792063374	0.22884533890506
UniRef90_E0DD17	Condition	Periodontitis	1.95894537993284	0.837231445459847	54	18	0.019294609200425	0.229032232329642
UniRef90_U2WNY9	Condition	Periodontitis	-2.16992603824581	0.927459014108305	54	16	0.019302010792792	0.229032232329642
UniRef90_U1RID5	Condition	Periodontitis	-2.93403246013754	1.25453565248019	54	15	0.019348904037806	0.22940744787365
UniRef90_A0A0M4RRQ1	Condition	Periodontitis	1.44651844917836	0.619049854639403	54	24	0.019456078478915	0.229590896237438
UniRef90_A0A133S531	Condition	Periodontitis	1.0809465817629	0.462547840914976	54	30	0.019442300680145	0.229590896237438
UniRef90_D9RSZ5	Condition	Periodontitis	2.12849736773232	0.910630665957256	54	16	0.019419008443277	0.229590896237438
UniRef90_D9RVQ7	Condition	Periodontitis	2.87956129329434	1.23209471526239	54	15	0.019432603943493	0.229590896237438
UniRef90_F9DH44	Condition	Periodontitis	2.51232192060263	1.0746236830522	54	16	0.019394405781345	0.229590896237438
UniRef90_H2NH94	Condition	Periodontitis	3.19117387410102	1.36519175047231	54	15	0.01941174936602	0.229590896237438
UniRef90_A0A1Q8X7E4	Condition	Periodontitis	2.08407255652553	0.89227478435376	54	16	0.019507680805386	0.229658605845226
UniRef90_A0A255R8H9	Condition	Periodontitis	2.30850524593676	0.988173165827802	54	14	0.019484242149976	0.229658605845226
UniRef90_F9DIN9	Condition	Periodontitis	2.56749023754092	1.09919641954519	54	15	0.019502272896981	0.229658605845226
UniRef90_D5RAC1	Condition	Periodontitis	1.38035882512833	0.591126467743833	54	23	0.019536482434032	0.229817571749435
UniRef90_D4MAQ9	Condition	Periodontitis	5.11387305691335	2.19216411166472	54	16	0.019658821522727	0.231075756584041
UniRef90_A0A133YKF0	Condition	Periodontitis	1.6230607880797	0.696673939669231	54	25	0.019820531381928	0.232055099779842
UniRef90_A0A174YBX3	Condition	Periodontitis	2.41684933506711	1.03751582126053	54	16	0.019834825463808	0.232055099779842
UniRef90_A5TXJ8	Condition	Periodontitis	-2.24945062628771	0.965556239636348	54	14	0.019822327256865	0.232055099779842
UniRef90_D7N9R3	Condition	Periodontitis	1.92874188061694	0.827930703529065	54	19	0.01982765272313	0.232055099779842
UniRef90_V2Z7U2	Condition	Periodontitis	2.26143937179308	0.970509706952279	54	16	0.019797888222905	0.232055099779842
UniRef90_W2CQG9	Condition	Periodontitis	2.01364984211784	0.864155146882285	54	15	0.019795856934135	0.232055099779842
UniRef90_A0A3A4MEX2	Condition	Periodontitis	1.11286664393077	0.478640348733087	54	33	0.020068851013616	0.234225651078453
UniRef90_A3CR68	Condition	Periodontitis	-1.73956612983947	0.748480419817819	54	15	0.020118503856285	0.234225651078453
UniRef90_A8AYH0	Condition	Periodontitis	-0.936206318714105	0.402737420016164	54	36	0.020092971801634	0.234225651078453
UniRef90_D4M9I1	Condition	Periodontitis	4.93969546875918	2.12554933229659	54	14	0.020127541086334	0.234225651078453
UniRef90_E0DGU0	Condition	Periodontitis	2.44828369543484	1.05351221515652	54	15	0.020129497772752	0.234225651078453
UniRef90_Q7P7E2	Condition	Periodontitis	2.41182932077112	1.03734992168866	54	17	0.020072436862917	0.234225651078453
UniRef90_V8CLR0	Condition	Periodontitis	2.22492003680503	0.957090102206697	54	17	0.020089534956286	0.234225651078453
UniRef90_E0DHV4	Condition	Periodontitis	2.12512097856463	0.915556508125324	54	14	0.020280105629004	0.235431025315998
UniRef90_E8JT78	Condition	Periodontitis	-1.1874998638988	0.511544332928804	54	27	0.020265176006308	0.235431025315998
UniRef90_Q8E4R5	Condition	Periodontitis	-1.65703921043053	0.713741249222615	54	23	0.020253160505997	0.235431025315998
UniRef90_F9PR44	Condition	Periodontitis	4.76836715998532	2.05531072070435	54	17	0.020339659060911	0.235940045106566
UniRef90_Q8RER7	Condition	Periodontitis	1.89849378669353	0.818522267684152	54	20	0.020372481485495	0.23613843894684
UniRef90_C9MRE5	Condition	Periodontitis	1.58785910960898	0.684851214685025	54	21	0.020419660828586	0.236502810306105
UniRef90_A0A0F6TC85	Condition	Periodontitis	1.40064348533558	0.604294374895329	54	24	0.02045929486797	0.236597018865777
UniRef90_Q8RDT4	Condition	Periodontitis	2.21561803763777	0.955791686731065	54	17	0.020444038783532	0.236597018865777
UniRef90_F9DFU1	Condition	Periodontitis	2.39921545943804	1.03551113808949	54	15	0.020507090749324	0.236603315849732
UniRef90_U2LAP9	Condition	Periodontitis	2.59613983937225	1.12035837757003	54	18	0.020490632901003	0.236603315849732
UniRef90_U2MSL8	Condition	Periodontitis	3.5967370021276	1.55218445856584	54	15	0.020492307232152	0.236603315849732
UniRef90_A0A095ZPT7	Condition	Periodontitis	2.09228390657628	0.903744022488583	54	15	0.020605878736558	0.236916432135149
UniRef90_A0A0M3US03	Condition	Periodontitis	1.54942381235679	0.669464920756676	54	18	0.020644628522494	0.236916432135149
UniRef90_A0A2D3LIT6	Condition	Periodontitis	2.2344285339009	0.965209015703268	54	14	0.020614652244619	0.236916432135149
UniRef90_A0A3A9LHV3	Condition	Periodontitis	1.24702661723495	0.538754125188154	54	28	0.020632157062358	0.236916432135149
UniRef90_A5TT81	Condition	Periodontitis	1.42066082773704	0.613627342455651	54	22	0.020602809007702	0.236916432135149
UniRef90_B0TM08	Condition	Periodontitis	-1.3887025047299	0.599771405891575	54	26	0.020591799836398	0.236916432135149
UniRef90_Q8RHM3	Condition	Periodontitis	1.64751098333948	0.711498499628086	54	20	0.020582802958174	0.236916432135149
UniRef90_E0DCR4	Condition	Periodontitis	1.73213528348849	0.748665328584702	54	18	0.020687973875901	0.237232628674648
UniRef90_E0DHF3	Condition	Periodontitis	1.84758550927094	0.798728960036314	54	18	0.020714007093504	0.237349972966149
UniRef90_A0A2C6B049	Condition	Periodontitis	2.05323818016048	0.888166681794855	54	21	0.020790293807474	0.237713352895699
UniRef90_D9RTU5	Condition	Periodontitis	1.40311892600723	0.606901693214309	54	21	0.020781114846831	0.237713352895699
UniRef90_E6J0F5	Condition	Periodontitis	2.15242057576498	0.931206621074871	54	19	0.020809017378368	0.237713352895699
UniRef90_Q7P896	Condition	Periodontitis	2.19506534826534	0.949561780774437	54	17	0.020796348230583	0.237713352895699
UniRef90_F5TAG4	Condition	Periodontitis	3.16577127905522	1.37063604167102	54	15	0.020904234728309	0.238619615568885
UniRef90_A0A0E9ETP1	Condition	Periodontitis	1.95093704659622	0.845690276577476	54	21	0.021059462735227	0.238758678647989
UniRef90_A7HZL6	Condition	Periodontitis	1.55820156261613	0.675315713798688	54	22	0.021034338774988	0.238758678647989
UniRef90_B9D1P2	Condition	Periodontitis	2.02449587210709	0.877492690450681	54	14	0.021047182664685	0.238758678647989
UniRef90_D4CRV4	Condition	Periodontitis	1.44670080605541	0.626885738041037	54	22	0.021012579813469	0.238758678647989
UniRef90_E6MP98	Condition	Periodontitis	3.40325952318908	1.47501048611315	54	15	0.021039316634561	0.238758678647989
UniRef90_F3SHM5	Condition	Periodontitis	-0.987076658342881	0.427841609205591	54	30	0.021048818452788	0.238758678647989
UniRef90_Q7P869	Condition	Periodontitis	1.35033899235857	0.584907373439773	54	20	0.020963715076508	0.238758678647989
UniRef90_Q8RFU2	Condition	Periodontitis	1.43142512926689	0.620217944727821	54	23	0.021002534343854	0.238758678647989
UniRef90_V1CI16	Condition	Periodontitis	2.08387153253199	0.902541041240623	54	15	0.02094946785764	0.238758678647989
UniRef90_E0DHU2	Condition	Periodontitis	2.08711298259702	0.904920770645297	54	14	0.021088062681886	0.238902622629927
UniRef90_A0A0M3USG8	Condition	Periodontitis	2.22498600463961	0.965148381431051	54	15	0.021148070391698	0.239401894064872
UniRef90_Q8RHB1	Condition	Periodontitis	2.36465754042679	1.02614512341209	54	19	0.021199723539477	0.239805908893091
UniRef90_E0DG37	Condition	Periodontitis	1.55046554369357	0.673215111141691	54	19	0.021274569190823	0.240471466053082
UniRef90_E0DC74	Condition	Periodontitis	1.91074209233664	0.83006796476277	54	16	0.021340224812201	0.24103222340517
UniRef90_H1HWU7	Condition	Periodontitis	1.84449332670779	0.801781923496555	54	14	0.021420331940076	0.24175524147545
UniRef90_A0A246ED06	Condition	Periodontitis	1.28614065108586	0.559164946749794	54	26	0.021442012645049	0.241818253719159
UniRef90_Q8RIN2	Condition	Periodontitis	1.61023099635585	0.700295008548968	54	21	0.021484451430335	0.242115100815072
UniRef90_Q7P2W9	Condition	Periodontitis	1.65003791562176	0.717784529147921	54	21	0.02151670722458	0.242115337773509
UniRef90_U7TQ60	Condition	Periodontitis	2.86196697997422	1.24493026602149	54	16	0.021510764800327	0.242115337773509
UniRef90_A6L5E5	Condition	Periodontitis	1.53605723650856	0.668327159506843	54	25	0.021541237839123	0.242209936241998
UniRef90_I0SK15	Condition	Periodontitis	2.32991226563789	1.01411918877996	54	14	0.021591756040372	0.242596379385536
UniRef90_A0A0T7AN77	Condition	Periodontitis	1.58040077529703	0.688039229658088	54	19	0.021620870394411	0.242741939510342
UniRef90_F9DC16	Condition	Periodontitis	1.80704545742525	0.786875951580436	54	17	0.021648409891419	0.242869614181397
UniRef90_A3CM71	Condition	Periodontitis	-1.75491038010426	0.764485186299774	54	18	0.021701893159567	0.243287939584337
UniRef90_E7SCJ0	Condition	Periodontitis	3.20433418959309	1.39608612842591	54	14	0.021720134488565	0.243310857783166
UniRef90_A0A2I2J1S0	Condition	Periodontitis	-2.25968261664489	0.984769069953626	54	19	0.021754223010571	0.243511131195823
UniRef90_E0DBX1	Condition	Periodontitis	2.07003175918434	0.902250969774385	54	14	0.021773440588019	0.243544768811033
UniRef90_F9NZV5	Condition	Periodontitis	-1.69136141425911	0.73761400955598	54	17	0.021847030076406	0.244004524764144
UniRef90_UPI0002729FA4	Condition	Periodontitis	1.42973002412238	0.623478717004874	54	22	0.021839388683121	0.244004524764144
UniRef90_A0A0M1VU72	Condition	Periodontitis	1.66748030952668	0.728633397279098	54	14	0.022108198190536	0.245334190685684
UniRef90_A0A0Q4B6R0	Condition	Periodontitis	1.88305480971715	0.822466235304336	54	14	0.022049022122392	0.245334190685684
UniRef90_A0A100YN13	Condition	Periodontitis	0.879171621308026	0.384189547279939	54	33	0.022115409631805	0.245334190685684
UniRef90_A0A3D0MST5	Condition	Periodontitis	2.21924902123324	0.97011870613767	54	16	0.022160497304563	0.245334190685684
UniRef90_A3CK84	Condition	Periodontitis	-0.779360996400169	0.340635965208551	54	38	0.022139930408643	0.245334190685684
UniRef90_C0DZ74	Condition	Periodontitis	1.86473620431518	0.814313824221501	54	14	0.022024338981545	0.245334190685684
UniRef90_E0DH14	Condition	Periodontitis	1.78554492373298	0.780212836708082	54	24	0.022106344071383	0.245334190685684
UniRef90_E0DHP9	Condition	Periodontitis	1.96291681113663	0.857908142635388	54	17	0.022135961217385	0.245334190685684
UniRef90_H1HT83	Condition	Periodontitis	1.41540099267994	0.618744632921737	54	20	0.022164521784813	0.245334190685684
UniRef90_Q04LT6	Condition	Periodontitis	-0.843236281941005	0.368417231467171	54	34	0.022090514368412	0.245334190685684
UniRef90_T0TMD9	Condition	Periodontitis	1.80556475292411	0.789387387484525	54	18	0.022178393752573	0.245334190685684
UniRef90_U1QN67	Condition	Periodontitis	0.947983498352523	0.41402827591931	54	42	0.022041101696158	0.245334190685684
UniRef90_X8ISF0	Condition	Periodontitis	1.81195958986389	0.7919811346819	54	17	0.022144378552893	0.245334190685684
UniRef90_A3CMY1	Condition	Periodontitis	-1.48701105837312	0.650365108547424	54	21	0.022229405806537	0.245717537914498
UniRef90_E0DEI6	Condition	Periodontitis	1.58372078406899	0.693028249508287	54	19	0.022300035257419	0.24613602471488
UniRef90_Q8RDV3	Condition	Periodontitis	2.72807178779768	1.19375417855413	54	19	0.022295961389813	0.24613602471488
UniRef90_F9DGX5	Condition	Periodontitis	2.28564552213849	1.00046646077221	54	16	0.022337475259619	0.246292989137659
UniRef90_Q8RH44	Condition	Periodontitis	1.92728108359705	0.843664380911928	54	19	0.022347047276969	0.246292989137659
UniRef90_A0A133NX92	Condition	Periodontitis	1.57504715453055	0.690019178582968	54	18	0.022453139723002	0.246838141322904
UniRef90_E6MNV1	Condition	Periodontitis	1.78109090368968	0.780099425099343	54	18	0.022421013255835	0.246838141322904
UniRef90_E6MP63	Condition	Periodontitis	3.12943587817952	1.37111045636774	54	15	0.022465160061198	0.246838141322904
UniRef90_F9DCQ0	Condition	Periodontitis	2.05799410527521	0.901767822283202	54	14	0.022478871356657	0.246838141322904
UniRef90_Q8RGU5	Condition	Periodontitis	2.41143566857759	1.05676546042257	54	18	0.022495101549132	0.246838141322904
UniRef90_V2Y3N2	Condition	Periodontitis	3.08079747454444	1.34987119328801	54	14	0.02247222678412	0.246838141322904
UniRef90_X8IS24	Condition	Periodontitis	2.62274480025368	1.14962829162519	54	17	0.022525671768685	0.246993168838818
UniRef90_A0A133PB70	Condition	Periodontitis	1.27288957628625	0.558133459011463	54	22	0.022571022676139	0.247118838989518
UniRef90_E0DCK3	Condition	Periodontitis	2.15463868550237	0.944868744544564	54	15	0.022586484218653	0.247118838989518
UniRef90_E0DGK3	Condition	Periodontitis	1.67798196016422	0.735832480251438	54	17	0.022584815367846	0.247118838989518
UniRef90_H1HT77	Condition	Periodontitis	1.7936633506715	0.786688349317332	54	15	0.022606639491608	0.247159343844934
UniRef90_D4CVQ3	Condition	Periodontitis	1.09313901258531	0.479526654955542	54	32	0.022630178856145	0.247236761292374
UniRef90_Q8RIN1	Condition	Periodontitis	2.84550967122602	1.24842532609908	54	17	0.022650483535061	0.247278752662565
UniRef90_F9P4E6	Condition	Periodontitis	2.85325551414643	1.25198169531995	54	14	0.02266757664474	0.24728564731829
UniRef90_G9PDI6	Condition	Periodontitis	2.03000890315897	0.891365565685427	54	18	0.022761482414877	0.248129890302086
UniRef90_A0A0F2CVV0	Condition	Periodontitis	-1.59532165314857	0.700839180649597	54	23	0.022827938405983	0.248134074337686
UniRef90_C9MWE1	Condition	Periodontitis	-1.90727699518425	0.837729260414688	54	16	0.022802806381332	0.248134074337686
UniRef90_F0IJ97	Condition	Periodontitis	-1.36473873265877	0.599526597062728	54	25	0.022824434971446	0.248134074337686
UniRef90_Q8RHJ9	Condition	Periodontitis	1.88503262110259	0.827901012468517	54	21	0.022793294115709	0.248134074337686
UniRef90_E0DF06	Condition	Periodontitis	1.82084131443182	0.800175304957795	54	17	0.022872777196884	0.248441691288208
UniRef90_C8N9U1	Condition	Periodontitis	-1.34372463268754	0.590897082597139	54	19	0.022963476738229	0.2485963082565
UniRef90_D4M8H3	Condition	Periodontitis	4.90251205794426	2.15510024757966	54	14	0.022915423612866	0.2485963082565
UniRef90_F7L1V5	Condition	Periodontitis	1.09714468153769	0.4824384120241	54	32	0.022956051530309	0.2485963082565
UniRef90_F9D7Q0	Condition	Periodontitis	1.51210227713252	0.664780853960851	54	24	0.022930681565567	0.2485963082565
UniRef90_V1CPA9	Condition	Periodontitis	2.1072022273016	0.926675603078763	54	15	0.022969756081748	0.2485963082565
UniRef90_E0DHW8	Condition	Periodontitis	2.40870808193126	1.05966960493847	54	14	0.023021683730938	0.248841906239764
UniRef90_Q8RE32	Condition	Periodontitis	1.45605822394718	0.640585938069793	54	21	0.023025579128829	0.248841906239764
UniRef90_A0A1Q8HUX5	Condition	Periodontitis	1.42072714629124	0.625212810317315	54	21	0.023062983676231	0.24906695958615
UniRef90_A7ZC11	Condition	Periodontitis	1.68671238328678	0.742550765726161	54	18	0.023116049548788	0.249102795065925
UniRef90_E0DGA2	Condition	Periodontitis	1.45230041979297	0.639223655860925	54	18	0.023087996320993	0.249102795065925
UniRef90_U4Q895	Condition	Periodontitis	2.47666918955874	1.09027902084237	54	18	0.023111159649819	0.249102795065925
UniRef90_E0DGJ3	Condition	Periodontitis	2.71181959986904	1.19430465891225	54	14	0.023169608391473	0.249221680806392
UniRef90_F0FCA7	Condition	Periodontitis	-1.90004909891904	0.836839214102234	54	18	0.023176853154475	0.249221680806392
UniRef90_F3UE92	Condition	Periodontitis	-1.59878433843474	0.704051845737275	54	21	0.023157074512964	0.249221680806392
UniRef90_F2CBK5	Condition	Periodontitis	-1.84973841976914	0.814836096318256	54	15	0.023203079907739	0.249325226304758
